# Supplementary material for: Mobile Genetic Elements Drive Antimicrobial Resistance Gene Spread in Pasteurellaceae Species
Source: Front Microbiol. 2022 Jan 6;12:773284. doi: 10.3389/fmicb.2021.773284 (PMC8777487; doi:10.3389/fmicb.2021.773284)
Supplement: Supplementary file 1 [file Data_Sheet_1.zip]

Archive with 2 entries (2 files):
- Supplementary Figures.DOCX
- Supplementary Tables.XLSX
