# Supplementary material for: Mobile Genetic Elements Drive Antimicrobial Resistance Gene Spread in Pasteurellaceae Species
Source: Front Microbiol. 2022 Jan 6;12:773284. doi: 10.3389/fmicb.2021.773284 (PMC8777487; doi:10.3389/fmicb.2021.773284)
Supplement: Supplementary file 1 [file Data_Sheet_1.zip › Supplementary Tables.XLSX]

## Sheet: Legend
Table	Description
S1	Informations regarding the 345 publicly available Pasteurellaceae complete genomes obtained from NCBI database
S2	Raw data of Insertion sequences prediction from ISsaga
S3	Context genes of Inserton sequences
S4	Raw data of prophage-like sequences obtained from PHASTER prediction
S5	Raw data of prophage-like sequences obtained from Prophage hunter prediction
S6	Identification of complete reported prophages of Pasteurellaceae in the dataset genomes
S7	Informations of reported prophages from Pasteurellaceae used in this study
S8	Informations of the novel prophages described in this study
S9	Raw data of regions with high potential for self-transferability obtained from OriTFinder
S10	Informations of reported ICEs from Pasteurellaceae used in this study
S11	Informations of the novel ICES described in this study
S12	Informations regarding the 162 publicly available Pasteurellaceae plasmids obtained from NCBI database
S13	AMR genes found associated with MGEs and chromosomes by prediction using ResFinder and CARD

## Sheet: S1
Table S1. Informations regarding the 345 publicly available Pasteurellaceae complete genomes obtained from NCBI database
Species	Strains	Accession number	Genome Size	Country	Host	Source
Actinobacillus delphinicola	NCTC12871	NZ_LR134510.1	1,837,244	-	Pig	Animal
Actinobacillus equuli	NCTC8529	NZ_LR134310.1	2,451,991	United Kingdom	Horse	Animal
Actinobacillus equuli	19392	NZ_CP007715.1	2,431,533	Canada	-	Animal
Actinobacillus equuli	NCTC9435	LR134486.1	2,361,607	United Kingdom	horse	Animal
Actinobacillus indolicus	AIFJ1607	NZ_CP038145.1	2,251,645	China	Pig	Animal
Actinobacillus lignieresii	NCTC10568	NZ_LR134169.1	2,377,048	-	-	-
Actinobacillus pleuropneumoniae	S4074	NZ_CP030753.1	2,318,657	Argentina	Pig	Animal
Actinobacillus pleuropneumoniae	KL 16	NZ_CP022715.1	2,357,806	South Korea	Pig	Animal
Actinobacillus pleuropneumoniae	MIDG2331	NZ_LN908249.1	2,337,633	United Kingdom	Pig	Animal
Actinobacillus pleuropneumoniae	NCTC11384	NZ_LS483358.1	2,335,264	USA	Pig	Animal
Actinobacillus pleuropneumoniae	AP76	NC_010939.1	2,345,435	Germany	-	Animal
Actinobacillus pleuropneumoniae	NCTC10976	NZ_LR134515.1	2,325,526	Denmark	Pig	Animal
Actinobacillus pleuropneumoniae	L20	NC_009053.1	2,274,482	Canada	Pig	Animal
Actinobacillus pleuropneumoniae	JL03	NC_010278.1	2,242,062	China	Pig	Animal
Actinobacillus porcitonsillarum	9953L55	NZ_CP029206.1	2,263,191	Canada	Pig	Animal
Actinobacillus succinogenes	130Z	NC_009655.1	2,319,663	USA	Cattle	Animal
Actinobacillus suis	ATCC 33415	NZ_CP009159.1	2,501,598	USA	Mouse	Animal
Actinobacillus suis	NCTC12996	NZ_LT906456.1	2,501,959	-	Pig	Animal
Aggregatibacter actinomycetemcomitan	624	NZ_CP012959.1	2,367,908	USA	-	Human
Aggregatibacter actinomycetemcomitan	NUM 4039	NZ_AP014520.1	2,382,853	Japão	-	Human
Aggregatibacter actinomycetemcomitan	HK_907	NZ_CP043003.1	2,316,234	Netherlands	Human	Human
Aggregatibacter actinomycetemcomitan	D7S-1	NC_017846.2	2,308,962	USA	Human	Human
Aggregatibacter actinomycetemcomitan	HK_973	NZ_CP043004.1	2,298,901	Denmark	Human	Human
Aggregatibacter actinomycetemcomitan	IDH781	NZ_CP016553.1	2,291,252	Denmark	Human	Human
Aggregatibacter actinomycetemcomitan	PN_696	NZ_CP043005.1	2,284,248	Denmark	Human	Human
Aggregatibacter actinomycetemcomitan	VT1169	NZ_CP012958.1	2,129,092	USA	-	Human
Aggregatibacter actinomycetemcomitan	D11S-1	NC_013416.2	2,204,692	USA	Human	Human
Aggregatibacter actinomycetemcomitan	HK1651	NZ_CP007502.1	2,105,503	Denmark	Human	Human
Aggregatibacter actinomycetemcomitan	ANH9381	NC_016513.1	2,136,808	USA	Human	Human
Aggregatibacter aphrophilus	ATCC 33389	NZ_LR134327.1	2,337,153	United Kingdom	-	Human
Aggregatibacter aphrophilus	W10433	NZ_CP012067.1	2,414,427	United Kingdom	Human	Human
Aggregatibacter aphrophilus	NJ8700	NC_012913.1	2,313,035	USA	Human	Human
Aggregatibacter aphrophilus	NCTC11096	NZ_LS483485.1	2,290,909	United Kingdom	-	Human
Aggregatibacter segnis	NCTC10977	NZ_LS483443.1	2,022,832	Denmark	Human	Human
Avibacterium paragallinarum	ESV-135	NZ_CP050316.1	2,521,134	Mexico	Avian	Animal
Avibacterium paragallinarum	FARPER-174	NZ_CP034110.1	2,425,949	Peru	Avian	Animal
Avibacterium volantium	NCTC3438	NZ_LR134167.1	2,230,476	United Kingdom	-	Animal
Basfia succiniciproducens	JF4016	NZ_CP015031.1	2,253,194	Switzerland	Cattle	Animal
Bibersteinia trehalosi	USDA-ARS-USMARC-192	NC_020515.1	2,407,846	USA	Cattle	Animal
Bibersteinia trehalosi	USDA-ARS-USMARC-189	NZ_CP006955.1	2,454,127	USA	Cattle	Animal
Bibersteinia trehalosi	USDA-ARS-USMARC-190	NZ_CP006956.1	2,443,169	USA	Cattle	Animal
Bibersteinia trehalosi	USDA-ARS-USMARC-188	NZ_CP006954.1	2,340,975	USA	Cattle	Animal
Frederiksenia canicola	HPA 21	NZ_CP015029.1	2,136,304	Denmark	Dog	Animal
Gallibacterium anatis	UMN179	NC_015460.1	2,687,335	USA	Avian	Animal
Glaesserella parasuis	SH0165	NC_011852.1	2,269,156	China	Pig	Animal
Glaesserella parasuis	D74	NZ_CP018032.1	2,467,568	Sweden	Pig	Animal
Glaesserella parasuis	aHPS7	NZ_CP049090.1	2,355,923	China	Pig	Animal
Glaesserella parasuis	29755	NZ_CP021644.1	2,352,603	USA	Pig	Animal
Glaesserella parasuis	SCW0912	NZ_CP046114.1	2,349,014	China	Pig	Animal
Glaesserella parasuis	Nagasaki	NZ_CP018034.1	2,348,962	Japão	Pig	Animal
Glaesserella parasuis	HPS-1	NZ_CP040243.1	2,326,414	China	Pig	Animal
Glaesserella parasuis	KL0318	NZ_CP009237.1	2,280,878	China	-	Animal
Glaesserella parasuis	SC1401	NZ_CP015099.1	2,277,540	China	Pig	Animal
Glaesserella parasuis	sHPS7	NZ_CP049088.1	2,276,207	China	Pig	Animal
Glaesserella parasuis	vHPS7	NZ_CP049089.1	2,275,841	China	Pig	Animal
Glaesserella parasuis	GZ20170512	NZ_CP029150.1	2,266,893	China	Pig	Animal
Glaesserella parasuis	SH03	NZ_CP009158.1	2,265,927	China	Pig	Animal
Glaesserella parasuis	SH0104	NZ_CP024412.1	2,248,335	China	Pig	Animal
Glaesserella parasuis	ZJ0906	NC_021521.1	2,324,740	China	-	Animal
Glaesserella parasuis	CL120103	NZ_CP020085.1	2,324,740	China	Pig	Animal
Glaesserella sp.	15-184	NZ_CP023057.1	2,384,333	Australia	Pig	Animal
Haemophilus ducreyi	35000HP	NC_002940.2	1,698,955	Vanuatu	Human	Human
Haemophilus ducreyi	GHA9	NZ_CP015434.1	1,775,503	Ghana	Human	Human
Haemophilus ducreyi	GHA8	NZ_CP015433.1	1,769,925	Ghana	Human	Human
Haemophilus ducreyi	GHA5	NZ_CP015432.1	1,738,559	Ghana	Human	Human
Haemophilus ducreyi	GHA3	NZ_CP015431.1	1,738,543	Ghana	Human	Human
Haemophilus ducreyi	FDAARGOS_297	NZ_CP022037.2	1,701,311	USA	Human	Human
Haemophilus ducreyi	VAN4	NZ_CP015427.1	1,673,048	USA	Human	Human
Haemophilus ducreyi	VAN5	NZ_CP015428.1	1,667,484	Vanuatu	Human	Human
Haemophilus ducreyi	VAN1	NZ_CP015424.1	1,667,451	Vanuatu	Human	Human
Haemophilus ducreyi	VAN3	NZ_CP015426.1	1,667,096	Vanuatu	Human	Human
Haemophilus ducreyi	GHA2	NZ_CP015430.1	1,634,243	Ghana	Human	Human
Haemophilus ducreyi	GHA1	NZ_CP015429.1	1,622,156	Ghana	Human	Human
Haemophilus ducreyi	NCTC11483	NZ_LR134364.1	1,594,261	United Kingdom	Human	Human
Haemophilus ducreyi	VAN2	NZ_CP015425.1	1,589,620	Vanuatu	Human	Human
Haemophilus haemolyticus	M19346	NZ_CP031243.1	1,973,061	USA	Human	Human
Haemophilus haemolyticus	NCTC10839	NZ_LS483458.1	1,934,644	Denmark	Human	Human
Haemophilus haemolyticus	M19345	NZ_CP031240.1	1,916,320	USA	Human	Human
Haemophilus influenzae	NCTC8502	NZ_LS483429.1	1,993,258	USA	-	Human
Haemophilus influenzae	NCTC8143	NZ_LN831035.1	1,890,645	United Kingdom	-	Human
Haemophilus influenzae	F3047	NC_014922.1	2,007,018	United Kingdom	-	Human
Haemophilus influenzae	HE40/F3043	NZ_CP043811.1	2,000,194	Brazil	Human	Human
Haemophilus influenzae	NCTC8134	NZ_LR134395.1	1,993,241	USA	-	Human
Haemophilus influenzae	HE24/F3037	NZ_CP043772.1	1,987,687	Brazil	Human	Human
Haemophilus influenzae	HE7/F1946	NZ_CP043770.1	1,985,844	Brazil	Human	Human
Haemophilus influenzae	F3031	NC_014920.1	1,985,832	United Kingdom	-	Human
Haemophilus influenzae	HE15/F3028	NZ_CP043771.1	1,984,979	Brazil	Human	Human
Haemophilus influenzae	10810	NC_016809.1	1,981,535	United Kingdom	-	Human
Haemophilus influenzae	2019	NZ_CP008740.1	1,969,659	USA	-	Human
Haemophilus influenzae	NCTC11873	NZ_LR134490.1	1,948,880	United Kingdom	Human	Human
Haemophilus influenzae	R2866	NC_017451.1	1,932,306	USA	-	Human
Haemophilus influenzae	M15895	NZ_CP031249.1	1,919,901	USA	Human	Human
Haemophilus influenzae	NCTC12194	NZ_LS483486.1	1,915,356	Denmark	-	Human
Haemophilus influenzae	M25267	NZ_CP031236.1	1,914,782	USA	Human	Human
Haemophilus influenzae	86-028NP	NC_007146.2	1,914,490	USA	-	Human
Haemophilus influenzae	P665-7858	NZ_CP031682.1	1,908,143	Spain	Human	Human
Haemophilus influenzae	P662-7189	NZ_CP031683.1	1,904,311	Spain	Human	Human
Haemophilus influenzae	6P24H2	NZ_CP020012.1	1,901,558	USA	Human	Human
Haemophilus influenzae	6P32H1	NZ_CP020013.1	1,901,533	USA	Human	Human
Haemophilus influenzae	P642-4396	NZ_CP031686.1	1,897,311	Spain	Human	Human
Haemophilus influenzae	NCTC13377	NZ_LS483480.1	1,890,469	United Kingdom	-	Human
Haemophilus influenzae	M13034	NZ_CP031239.1	1,887,933	USA	Human	Human
Haemophilus influenzae	723	NZ_CP007472.1	1,887,620	Australia	Human	Human
Haemophilus influenzae	PittGG	NZ_CP044497.1	1,887,343	USA	Human	Human
Haemophilus influenzae	5P28H1	NZ_CP020008.1	1,886,411	USA	Human	Human
Haemophilus influenzae	5P54H1	NZ_CP020009.1	1,886,411	USA	Human	Human
Haemophilus influenzae	NCTC12699	NZ_LR134171.1	1,879,945	United Kingdom	-	Human
Haemophilus influenzae	HE37/F3052	NZ_CP043810.1	1,877,864	Brazil	Human	Human
Haemophilus influenzae	NCTC8468	NZ_LR590465.1	1,876,886	United Kingdom	-	Human
Haemophilus influenzae	NCTC8455	NZ_LS483496.1	1,865,137	United Kingdom	-	Human
Haemophilus influenzae	M21460	NZ_CP031242.1	1,860,196	USA	Human	Human
Haemophilus influenzae	NCTC11394	NZ_LR134168.1	1,860,106	United Kingdom	-	Human
Haemophilus influenzae	P679-2791	NZ_CP031678.1	1,858,634	Spain	Human	Human
Haemophilus influenzae	P676-2514	NZ_CP031679.1	1,858,630	Spain	Human	Human
Haemophilus influenzae	48P106H1	NZ_CP020006.1	1,857,175	USA	Human	Human
Haemophilus influenzae	48P153H1	NZ_CP020007.1	1,857,048	USA	Human	Human
Haemophilus influenzae	KR494	NC_022356.1	1,856,176	Germany	Human	Human
Haemophilus influenzae	Hi375	NZ_CP009610.1	1,850,897	Finland	Human	Human
Haemophilus influenzae	NCTC12975	NZ_LS483438.1	1,850,791	United Kingdom	-	Human
Haemophilus influenzae	P641-4342	NZ_CP031687.1	1,849,483	Spain	Human	Human
Haemophilus influenzae	M25588	NZ_CP031254.1	1,848,871	USA	Human	Human
Haemophilus influenzae	P617-9224	NZ_CP031690.1	1,848,210	Spain	Human	Human
Haemophilus influenzae	C486	NZ_CP007471.1	1,846,503	Australia	Human	Human
Haemophilus influenzae	477	NZ_CP007470.1	1,846,259	Australia	Human	Human
Haemophilus influenzae	P636-8296	NZ_CP031688.1	1,840,498	Spain	Human	Human
Haemophilus influenzae	P615-8618	NZ_CP031691.1	1,840,062	Spain	Human	Human
Haemophilus influenzae	P621-7028	NZ_CP031689.1	1,838,740	Spain	Human	Human
Haemophilus influenzae	NCTC11426	NZ_LS483411.1	1,834,484	United Kingdom	-	Human
Haemophilus influenzae	P595-8370	NZ_CP031692.1	1,833,864	Spain	Human	Human
Haemophilus influenzae	P650-8603	NZ_CP031685.1	1,833,710	Spain	Human	Human
Haemophilus influenzae	P672-7661	NZ_CP031680.1	1,833,305	Spain	Human	Human
Haemophilus influenzae	FDAARGOS_199	NZ_CP020411.2	1,830,681	USA	Human	Human
Haemophilus influenzae	NML-Hia-1	NZ_CP017811.1	1,829,217	Canada	Human	Human
Haemophilus influenzae	67P56H1	NZ_CP020011.1	1,823,172	USA	Human	Human
Haemophilus influenzae	67P38H1	NZ_CP020010.1	1,823,096	USA	Human	Human
Haemophilus influenzae	M28486	NZ_CP031238.1	1,822,569	USA	Human	Human
Haemophilus influenzae	R2846	NC_017452.1	1,819,370	USA	-	Human
Haemophilus influenzae	M21384	NZ_CP031250.1	1,817,261	USA	Human	Human
Haemophilus influenzae	M17648	NZ_CP031241.1	1,816,295	USA	Human	Human
Haemophilus influenzae	11P6H	NZ_CP020014.1	1,813,865	USA	Human	Human
Haemophilus influenzae	PittEE	NC_009566.1	1,813,033	USA	Human	Human
Haemophilus influenzae	CGSHiCZ412602	NZ_CP007805.1	1,811,802	Czech Republic	Human	Human
Haemophilus influenzae	P652-8881	NZ_CP031684.1	1,811,303	Spain	Human	Human
Haemophilus influenzae	M12125	NZ_CP031237.1	1,804,746	USA	Human	Human
Haemophilus influenzae	10P129H1	NZ_CP029620.1	2,047,595	USA	Human	Human
Haemophilus influenzae	84P36H1	NZ_CP029621.1	2,025,527	USA	Human	Human
Haemophilus influenzae	Rd KW20	NC_000907.1	1,830,138	USA	Human	Human
Haemophilus parahaemolyticus	NEB129	NZ_CP038817.1	2,090,133	USA	-	Human
Haemophilus parainfluenzae	T3T1	NC_015964.1	2,086,875	United Kingdom	-	Human
Haemophilus parainfluenzae	M27794	NZ_CP031477	2,148,960	USA	Human	Human
Haemophilus parainfluenzae	LC_1315_18	NZ_CP035368.2	2,067,650	Italy	Human	Human
Haemophilus parainfluenzae	NCTC10665	NZ_LR134481.1	2,062,405	United Kingdom	Human	Human
Haemophilus parainfluenzae	NCTC11931	NZ_LS483392.1	2,044,007	United Kingdom	Human	Human
Haemophilus parainfluenzae	P669-6977	NZ_CP031681.1	2,013,003	Spain	Human	Human
Haemophilus pittmaniae	NCTC13334	NZ_LT906463.1	2,181,355	Brazil	Human	Human
Haemophilus sp. oral taxon 036	F0629	NZ_CP027235.1	1,805,716	USA	Human	Human
Histophilus somni	2336	NC_010519.1	2,263,857	USA	-	Animal
Histophilus somni	UOC-KLM-ATR-014	NZ_CP042993.1	2,183,545	Canada	Cattle	Animal
Histophilus somni	USDA-ARS-USMARC-63368	NZ_CP018804.1	2,183,505	USA	Cattle	Animal
Histophilus somni	UOC-KLM-ATR-03	NZ_CP042984.1	2,183,498	Canada	Cattle	Animal
Histophilus somni	USDA-ARS-USMARC-63369	NZ_CP018805.1	2,183,439	USA	Cattle	Animal
Histophilus somni	USDA-ARS-USMARC-63374	NZ_CP018808.1	2,183,430	USA	Cattle	Animal
Histophilus somni	USDA-ARS-USMARC-63370	NZ_CP018806.1	2,183,418	USA	Cattle	Animal
Histophilus somni	UOC-KLM-ATR-04	NZ_CP043001.1	2,183,401	Canada	Cattle	Animal
Histophilus somni	USDA-ARS-USMARC-63255	NZ_CP018803.1	2,183,391	USA	Cattle	Animal
Histophilus somni	UOC-KLM-ATR-08	NZ_CP042987.1	2,110,729	Canada	Cattle	Animal
Histophilus somni	UOC-KLM-ATR-01	NZ_CP042983.1	2,110,695	Canada	Cattle	Animal
Histophilus somni	UOC-KLM-ATR-013	NZ_CP042992.1	2,110,694	Canada	Cattle	Animal
Histophilus somni	UOC-KLM-ATR-012	NZ_CP042991.1	2,110,678	Canada	Cattle	Animal
Histophilus somni	UOC-KLM-ATR-011	NZ_CP042990.1	2,110,646	Canada	Cattle	Animal
Histophilus somni	UOC-KLM-ATR-09	NZ_CP042988.1	2,110,643	Canada	Cattle	Animal
Histophilus somni	USDA-ARS-USMARC-63250	NZ_CP018802.1	2,110,642	USA	Cattle	Animal
Histophilus somni	UOC-KLM-ATR-06	NZ_CP042985.1	2,110,633	Canada	Cattle	Animal
Histophilus somni	UOC-KLM-ATR-010	NZ_CP042989.1	2,110,625	Canada	Cattle	Animal
Histophilus somni	UOC-KLM-ATR-07	NZ_CP042986.1	2,110,618	Canada	Cattle	Animal
Histophilus somni	USDA-ARS-USMARC-63373	NZ_CP018807.1	2,110,610	USA	Cattle	Animal
Histophilus somni	129PT	NC_008309.1	2,012,878	USA	-	Animal
Mannheimia granulomatis	B 234/94	NZ_CP015030.1	2,278,480	Sweden	Deer	Animal
Mannheimia haemolytica	M42548	NC_021082.1	2,731,870	USA	horse	Animal
Mannheimia haemolytica	1471	NZ_CP017538.1	2,819,195	USA	Cattle	Animal
Mannheimia haemolytica	1503	NZ_CP017534.1	2,813,771	USA	Cattle	Animal
Mannheimia haemolytica	1319	NZ_CP017548.1	2,788,085	USA	Cattle	Animal
Mannheimia haemolytica	1373	NZ_CP017544.1	2,782,661	USA	Cattle	Animal
Mannheimia haemolytica	1609	NZ_CP017520.1	2,753,890	USA	Cattle	Animal
Mannheimia haemolytica	191	NZ_CP023044.1	2,757,078	USA	Cattle	Animal
Mannheimia haemolytica	186	NZ_CP023047.1	2,753,764	USA	Cattle	Animal
Mannheimia haemolytica	193	NZ_CP023043.1	2,753,764	USA	Cattle	Animal
Mannheimia haemolytica	1512	NZ_CP017532.1	2,751,417	Canada	Cattle	Animal
Mannheimia haemolytica	1287	NZ_CP017551.1	2,749,831	USA	Cattle	Animal
Mannheimia haemolytica	187	NZ_CP023046.1	2,746,467	USA	Cattle	Animal
Mannheimia haemolytica	1454	NZ_CP017539.1	2,746,224	USA	Cattle	Animal
Mannheimia haemolytica	1309	NZ_CP017550.1	2,746,074	USA	Cattle	Animal
Mannheimia haemolytica	1476	NZ_CP017536.1	2,739,171	USA	Cattle	Animal
Mannheimia haemolytica	1576	NZ_CP017524.1	2,732,072	USA	Cattle	Animal
Mannheimia haemolytica	1584	NZ_CP017521.1	2,729,419	USA	Cattle	Animal
Mannheimia haemolytica	28488	NZ_CP017506.1	2,727,499	USA	Cattle	Animal
Mannheimia haemolytica	32619	NZ_CP017505.1	2,727,453	USA	Cattle	Animal
Mannheimia haemolytica	1329	NZ_CP017547.1	2,715,677	USA	Cattle	Animal
Mannheimia haemolytica	1450	NZ_CP017541.1	2,713,886	USA	Cattle	Animal
Mannheimia haemolytica	1405	NZ_CP017542.1	2,708,096	USA	Cattle	Animal
Mannheimia haemolytica	89010807N	NZ_CP011098.1	2,705,355	USA	Cattle	Animal
Mannheimia haemolytica	89010807N lktA-	NZ_CP011099.1	2,704,219	USA	Cattle	Animal
Mannheimia haemolytica	D174	NC_021739.1	2,702,201	USA	Cattle	Animal
Mannheimia haemolytica	1342	NZ_CP017546.1	2,700,997	USA	Cattle	Animal
Mannheimia haemolytica	1383	NZ_CP017543.1	2,699,555	USA	Cattle	Animal
Mannheimia haemolytica	1475	NZ_CP017537.1	2,699,449	USA	Cattle	Animal
Mannheimia haemolytica	32635	NZ_CP017504.1	2,697,513	USA	Cattle	Animal
Mannheimia haemolytica	1282	NZ_CP017552.1	2,694,017	USA	Cattle	Animal
Mannheimia haemolytica	1318	NZ_CP017549.1	2,691,220	USA	Cattle	Animal
Mannheimia haemolytica	22549	NZ_CP017519.1	2,689,760	USA	Cattle	Animal
Mannheimia haemolytica	1498	NZ_CP017535.1	2,683,820	USA	Cattle	Animal
Mannheimia haemolytica	1563	NZ_CP017527.1	2,683,719	USA	Cattle	Animal
Mannheimia haemolytica	1561	NZ_CP017528.1	2,682,488	Canada	Cattle	Animal
Mannheimia haemolytica	D153	NC_021743.1	2,681,844	USA	Cattle	Animal
Mannheimia haemolytica	1514	NZ_CP017531.1	2,678,163	USA	Cattle	Animal
Mannheimia haemolytica	1560	NZ_CP017529.1	2,661,933	Canada	Cattle	Animal
Mannheimia haemolytica	USMARC_2286	NC_021883.1	2,658,507	USA	Cattle	Animal
Mannheimia haemolytica	USDA-ARS-USMARC-183	NC_020833.2	2,657,957	USA	Cattle	Animal
Mannheimia haemolytica	1367	NZ_CP017545.1	2,649,758	USA	Cattle	Animal
Mannheimia haemolytica	38599	NZ_CP017491.1	2,646,006	USA	Cattle	Animal
Mannheimia haemolytica	33041	NZ_CP017501.1	2,645,998	USA	Cattle	Animal
Mannheimia haemolytica	1532	NZ_CP017530.1	2,644,838	USA	Cattle	Animal
Mannheimia haemolytica	1451	NZ_CP017540.1	2,641,287	Canada	Cattle	Animal
Mannheimia haemolytica	1582	NZ_CP017523.1	2,640,172	USA	Cattle	Animal
Mannheimia haemolytica	1506	NZ_CP017533.1	2,635,019	USA	Cattle	Animal
Mannheimia haemolytica	1571	NZ_CP017525.1	2,605,173	USA	Cattle	Animal
Mannheimia haemolytica	34142	NZ_CP017497.1	2,594,350	USA	Cattle	Animal
Mannheimia haemolytica	39382	NZ_CP017487.1	2,594,327	USA	Cattle	Animal
Mannheimia haemolytica	37778	NZ_CP017495.1	2,593,344	USA	Cattle	Animal
Mannheimia haemolytica	39107	NZ_CP017490.1	2,591,578	USA	Cattle	Animal
Mannheimia haemolytica	39373	NZ_CP017488.1	2,593,336	USA	Cattle	Animal
Mannheimia haemolytica	1583	NZ_CP017522.1	2,593,187	USA	Cattle	Animal
Mannheimia haemolytica	1567	NZ_CP017526.1	2,592,266	USA	Cattle	Animal
Mannheimia haemolytica	38202	NZ_CP017492.1	2,591,845	USA	Cattle	Animal
Mannheimia haemolytica	38089	NZ_CP017494.1	2,591,838	USA	Cattle	Animal
Mannheimia haemolytica	22650	NZ_CP017517.1	2,591,834	USA	Cattle	Animal
Mannheimia haemolytica	22604	NZ_CP017518.1	2,591,830	USA	Cattle	Animal
Mannheimia haemolytica	23533	NZ_CP017513.1	2,591,598	USA	Cattle	Animal
Mannheimia haemolytica	23558	NZ_CP017512.1	2,591,578	USA	Cattle	Animal
Mannheimia haemolytica	37121	NZ_CP017496.1	2,591,551	USA	Cattle	Animal
Mannheimia haemolytica	23579	NZ_CP017510.1	2,591,548	USA	Cattle	Animal
Mannheimia haemolytica	23570	NZ_CP017511.1	2,591,534	USA	Cattle	Animal
Mannheimia haemolytica	39394	NZ_CP017486.1	2,591,434	USA	Cattle	Animal
Mannheimia haemolytica	38120	NZ_CP017493.1	2,591,109	USA	Cattle	Animal
Mannheimia haemolytica	39409	NZ_CP017485.1	2,590,632	USA	Cattle	Animal
Mannheimia haemolytica	39309	NZ_CP017489.1	2,590,626	USA	Cattle	Animal
Mannheimia haemolytica	39433	NZ_CP017484.1	2,590,618	USA	Cattle	Animal
Mannheimia haemolytica	28240	NZ_CP017508.1	2,590,611	USA	Cattle	Animal
Mannheimia haemolytica	28253	NZ_CP017507.1	2,590,588	USA	Cattle	Animal
Mannheimia haemolytica	32852	NZ_CP017502.1	2,583,293	USA	Cattle	Animal
Mannheimia haemolytica	23217	NZ_CP017516.1	2,583,234	USA	Cattle	Animal
Mannheimia haemolytica	33690	NZ_CP017500.1	2,583,230	USA	Cattle	Animal
Mannheimia haemolytica	28226	NZ_CP017509.1	2,559,915	USA	Cattle	Animal
Mannheimia haemolytica	23278	NZ_CP017515.1	2,546,071	USA	Cattle	Animal
Mannheimia haemolytica	USDA-ARS-USMARC-185	NC_020834.2	2,544,094	USA	Cattle	Animal
Mannheimia haemolytica	USDA-ARS-USMARC-184	NZ_CP006957.2	2,524,779	USA	Cattle	Animal
Mannheimia haemolytica	NCTC10609	NZ_LS483299.1	2,515,193	-	Sheep	Animal
Mannheimia haemolytica	33702	NZ_CP017499.1	2,512,791	USA	Cattle	Animal
Mannheimia haemolytica	33980	NZ_CP017498.1	2,512,757	USA	Cattle	Animal
Mannheimia haemolytica	32795	NZ_CP017503.1	2,512,748	USA	Cattle	Animal
Mannheimia haemolytica	23311	NZ_CP017514.1	2,512,744	USA	Cattle	Animal
Mannheimia haemolytica	D171	NC_021738.1	2,501,382	USA	Cattle	Animal
Mannheimia haemolytica	NCTC10643	NZ_LR134495.1	2,335,738	United Kingdom	Sheep	Animal
Mannheimia sp.	USDA-ARS-USMARC-1261	NZ_CP006942.1	2,393,449	USA	Cattle	Animal
Mannheimia sp.	ZY170218	NZ_CP046531.1	2,143,704	China	sheep	Animal
Mannheimia succiniciproducens	MBEL55E	NC_006300.1	2,314,078	South Korea	Goat	Animal
Mannheimia varigena	USDA-ARS-USMARC-1296	NZ_CP006943.1	2,245,238	USA	Cattle	Animal
Mannheimia varigena	USDA-ARS-USMARC-1388	NZ_CP006953.1	2,228,291	USA	Cattle	Animal
Mannheimia varigena	Teagasc 1	NZ_CP030062.1	2,167,239	Ireland	Cattle	Animal
Mannheimia varigena	USDA-ARS-USMARC-131	NZ_CP006944.1	2,131,927	Canada	Cattle	Animal
Otariodibacter oris	Baika1	NZ_CP016604.1	2,019,124	Denmark	Sealion	Animal
Pasteurella aerogenes	NCTC13378	NZ_LR134362.1	2,257,472	United Kingdom	-	-
Pasteurella dagmatis	NCTC11617	NZ_LT906448.1	2,287,213	United Kingdom	Human	Human
Pasteurella multocida	ATCC 43137	NZ_CP008918.1	2,271,840	USA	Pig	Animal
Pasteurella multocida	NCTC10204	NZ_LR134298.1	2,325,350	United Kingdom	Cattle	Animal
Pasteurella multocida	NCTC10322	NZ_LT906458.1	2,270,953	-	Pig	Animal
Pasteurella multocida	TB168	NZ_CP031552.1	2,539,430	China	-	-
Pasteurella multocida	USDA-ARS-USMARC-60385	NZ_CP015569.1	2,530,586	USA	Cattle	Animal
Pasteurella multocida	USDA-ARS-USMARC-60675	NZ_CP015567.1	2,462,567	USA	Cattle	Animal
Pasteurella multocida	BS168	NZ_CP031554.1	2,450,574	China	-	-
Pasteurella multocida	PM8-1	NZ_CP031551.1	2,449,542	China	Pig	Animal
Pasteurella multocida	EB104	NZ_CP040848.1	2,449,276	China	-	-
Pasteurella multocida	PM 8-6	NZ_CP040918.1	2,448,652	China	Pig	Animal
Pasteurella multocida	EB168	NZ_CP031553.1	2,446,940	China	-	-
Pasteurella multocida	CIRMBP-0873	NZ_CP020347.1	2,418,212	France	Rabbit	Animal
Pasteurella multocida	HB01	NZ_CP006976.1	2,416,068	China	-	-
Pasteurella multocida	Pm-3	NZ_CP014618.1	2,415,558	China	Cattle	Animal
Pasteurella multocida	KVNON-213	NZ_CP049756.1	2,413,993	South Korea	Avian	Human
Pasteurella multocida	HN06	NC_017027.1	2,407,578	China	Pig	Animal
Pasteurella multocida	3480	NC_017764.1	2,378,127	USA	Pig	Animal
Pasteurella multocida	CQ2	NZ_CP033599.1	2,363,600	China	Cattle	Animal
Pasteurella multocida	Razi_Pm0001	NZ_CP017961.1	2,360,663	Iran	Cattle	Animal
Pasteurella multocida	CQ6	NZ_CP033600.1	2,354,071	China	Cattle	Animal
Pasteurella multocida	HN01	NZ_CP037861.1	2,349,898	China	Goat	Animal
Pasteurella multocida	36950	NC_016808.1	2,349,518	Germany	-	-
Pasteurella multocida	FDAARGOS_384	NZ_CP023516.1	2,346,722	USA	Human	Human
Pasteurella multocida	FDAARGOS_385	NZ_CP023972.1	2,346,712	USA	Human	Human
Pasteurella multocida	FCf15	NZ_CP038871.1	2,346,198	China	Avian	Animal
Pasteurella multocida	USDA-ARS-USMARC-59910	NZ_CP015562.1	2,345,801	USA	Cattle	Animal
Pasteurella multocida	PM22	NZ_CP045724.1	2,345,387	USA	Cattle	Animal
Pasteurella multocida	USDA-ARS-USMARC-60215	NZ_CP015559.1	2,344,126	USA	Cattle	Animal
Pasteurella multocida	USDA-ARS-USMARC-60381	NZ_CP015572.1	2,344,125	USA	Cattle	Animal
Pasteurella multocida	USDA-ARS-USMARC-60714	NZ_CP015573.1	2,342,911	USA	Cattle	Animal
Pasteurella multocida	USDA-ARS-USMARC-60494	NZ_CP015558.1	2,342,910	USA	Cattle	Animal
Pasteurella multocida	USDA-ARS-USMARC-59962	NZ_CP015570.1	2,337,902	USA	Cattle	Animal
Pasteurella multocida	USDA-ARS-USMARC-60224	NZ_CP015565.1	2,337,801	USA	Cattle	Animal
Pasteurella multocida	USDA-ARS-USMARC-60380	NZ_CP015563.1	2,334,845	USA	Cattle	Animal
Pasteurella multocida	USDA-ARS-USMARC-60712	NZ_CP015566.1	2,334,516	USA	Cattle	Animal
Pasteurella multocida	USDA-ARS-USMARC-60713	NZ_CP015564.1	2,334,467	USA	Cattle	Animal
Pasteurella multocida	USDA-ARS-USMARC-60214	NZ_CP015571.1	2,333,691	USA	Cattle	Animal
Pasteurella multocida	HN02	NZ_CP037865.1	2,333,292	China	sheep	Animal
Pasteurella multocida	FDAARGOS_218	NZ_CP020405.2	2,335,516	USA	Cattle	Animal
Pasteurella multocida	NCTC10323	NZ_LR134532.1	2,330,363	Myanmar	Cattle	Animal
Pasteurella multocida	USDA-ARS-USMARC-60717	NZ_CP015560.1	2,327,616	USA	Cattle	Animal
Pasteurella multocida	USDA-ARS-USMARC-60213	NZ_CP015561.1	2,327,607	USA	Cattle	Animal
Pasteurella multocida	HN07	NZ_CP007040.1	2,325,026	China	-	-
Pasteurella multocida	FCf83	NZ_CP038875.1	2,325,022	China	Avian	Animal
Pasteurella multocida	FCf71	NZ_CP038872.1	2,319,415	China	Avian	Animal
Pasteurella multocida	NCTC11619	NZ_LR134514.1	2,317,054	United Kingdom	Human	Human
Pasteurella multocida	PMTB2.1	NZ_CP007205.2	2,315,138	Malaysia	-	-
Pasteurella multocida	NCTC10382	NZ_LS483473.1	2,314,214	United Kingdom	Human	Human
Pasteurella multocida	FCf45	NZ_CP038873.1	2,309,977	China	Avian	Animal
Pasteurella multocida	HB03	NZ_CP003328.1	2,307,684	China	Pig	Animal
Pasteurella multocida	9N	NZ_CP028927.1	2,305,006	China	-	-
Pasteurella multocida	FDAARGOS_216	NZ_CP020403.2	2,295,191	USA	Avian	Animal
Pasteurella multocida	Razi 0002	NZ_CP019081.1	2,289,036	Iran	Avian	Animal
Pasteurella multocida	Q	NZ_CP033597.1	2,278,563	China	Avian	Animal
Pasteurella multocida	20N	NZ_CP028926.1	2,277,636	China	-	-
Pasteurella multocida	OH1905	NZ_CP004392.1	2,271,688	USA	-	-
Pasteurella multocida	HS_Canada1	NZ_CP048402.1	2,269,094	Canada	Cattle	Animal
Pasteurella multocida	USDA-ARS-USMARC-60248	NZ_CP015568.1	2,258,592	USA	Cattle	Animal
Pasteurella multocida	Pm70	NC_002663.1	2,257,487	USA	Avian	Animal
Pasteurella multocida	FDAARGOS_644	NZ_CP044077.1	2,250,063	USA	Human	Human
Pasteurella multocida	VP161	NZ_CP048792.1	2,246,076	Viet Nam	Avian	Animal
Pasteurella multocida	FCf76	NZ_CP038874.1	2,243,763	China	Avian	Animal
Pasteurella multocida	CQ7	NZ_CP033598.1	2,243,276	China	Cattle	Animal
Pasteurella multocida	CIRMBP-0884	NZ_CP020346.1	2,463,037	France	Rabbit	Animal
Pasteurella multocida	161215033201-1	NZ_CP026744.1	2,126,408	Netherlands	Human	Human
Pasteurella multocida	OH4807	NZ_CP004391.1	2,079,121	USA	-	-
Pasteurella multocida	3358	CP029712.1	2,299,031	Denmark	Cattle	Animal
Pasteurella multocida	12601	NZ_CP026859.1	2,296,274	Denmark	Cattle	Animal
Pasteurellaceae bacterium	Orientalotternb1	NZ_CP015028.1	2,342,496	Denmark	Otter	Animal
Pasteurellaceae bacterium	RH1A	NZ_CP015195.1	2,314,446	Germany	Procavia	Animal
Rodentibacter heylii	G1	NZ_CP040863.1	2,607,636	USA	Mouse	Animal
Rodentibacter pneumotropicus	NCTC8284	NZ_LR134405.1	2,439,769	-	Mouse	Animal

## Sheet: S2
Table S2. Raw data of Insertion sequences prediction from ISsaga
Species	Strains	ORF Name	% of Similarity AAs (ISfinder First hit)	% of AAs Similarity (Replicon First hit)	Identified IS Family	ORF Left End	ORF Right End	ORF Size (bp)	ORF Size (aa)	Strand	complete	General Comments
Actinobacillus delphinicola	NCTC12871	NZ_LR134510_00115	52.94% TnShfr1_aa1	No hit	Tn3	118.073	118.693	621	206	+	no	| probable false positive |
Actinobacillus delphinicola		NZ_LR134510_00142	72.5% ISKpn31_aa1	No hit	ISAs1	154.104	153.238	867	288	-	no
Actinobacillus delphinicola		NZ_LR134510_00579	55.49% ISWz1_aa1	60.40% NZ_LR134510_01524	IS91	640.869	641.777	909	302	+	no	| probable false positive |
Actinobacillus delphinicola		NZ_LR134510_00848	47.74% ISWz1_aa1	49.18% NZ_LR134510_01524	IS91	912.806	913.573	768	255	+	no	| probable false positive |
Actinobacillus delphinicola		NZ_LR134510_01524	46.36% ISMno23_aa1	60.40% NZ_LR134510_00579	IS91	1,635,664	1,634,771	894	297	-	no	| probable false positive |
Actinobacillus equuli	NCTC8529	NZ_LR134310_00226	67.02% ISThsp9_aa1	No hit	Tn3	240.06	240.647	588	195	+	no	| probable false positive |
Actinobacillus equuli		NZ_LR134310_00983	55.43% ISShvi3_aa1	56.62% NZ_LR134310_01045	IS91	1,080,145	1,079,228	918	305	-	no	| probable false positive |
Actinobacillus equuli		NZ_LR134310_01045	49.15% ISMno23_aa1	56.62% NZ_LR134310_00983	IS91	1,129,775	1,128,882	894	297	-	no	| probable false positive |
Actinobacillus equuli		NZ_LR134310_01426	46.98% ISKpn25_aa1	No hit	ISL3	1,524,882	1,526,534	1.653	550	+	yes
Actinobacillus equuli		NZ_LR134310_01494	53.07% ISAsp20_aa1	No hit	IS200/IS605 ssgr IS200	1,594,840	1,595,295	456	151	+	no
Actinobacillus equuli		NZ_LR134310_01515	47.69% ISAfe9_aa2	49.15% NZ_LR134310_01437	IS21	1,621,289	1,622,632	1.344	447	+	no	| probable false positive |
Actinobacillus equuli		NZ_LR134310_01819	56.30% ISRssp2_aa3	63.82% NZ_LR134310_01825	IS1595 ssgr ISNha5	1,961,600	1,960,854	747	248	-	no
Actinobacillus equuli		NZ_LR134310_01820	62.5% ISRssp2_aa3	60.93% NZ_LR134310_01825	IS1595 ssgr ISNha5	1,961,888	1,961,703	186	61	-	no
Actinobacillus equuli		NZ_LR134310_01825	55.85% ISNwi4_aa3	63.82% NZ_LR134310_01819	IS1595 ssgr ISNha5	1,967,993	1,969,066	1.074	357	+	no
Actinobacillus equuli	19392	NZ_CP007715_00001	47.69% ISAfe9_aa2	49.15% NZ_CP007715_02187	IS21	44	1.387	1.344	447	+	no	| probable false positive |
Actinobacillus equuli		NZ_CP007715_00304	56.32% ISRssp2_aa3	62.20% NZ_CP007715_00310	IS1595 ssgr ISNha5	340.395	339.61	786	261	-	no
Actinobacillus equuli		NZ_CP007715_00305	62.5% ISRssp2_aa3	60.93% NZ_CP007715_00310	IS1595 ssgr ISNha5	340.644	340.459	186	61	-	no
Actinobacillus equuli		NZ_CP007715_00310	55.85% ISNwi4_aa3	62.20% NZ_CP007715_00304	IS1595 ssgr ISNha5	346.749	347.822	1.074	357	+	no
Actinobacillus equuli		NZ_CP007715_00977	67.02% ISThsp9_aa1	No hit	Tn3	1,050,349	1,050,936	588	195	+	no	| probable false positive |
Actinobacillus equuli		NZ_CP007715_01733	55.43% ISShvi3_aa1	56.62% NZ_CP007715_01795	IS91	1,890,433	1,889,516	918	305	-	no	| probable false positive |
Actinobacillus equuli		NZ_CP007715_01795	49.15% ISMno23_aa1	56.62% NZ_CP007715_01733	IS91	1,940,063	1,939,170	894	297	-	no	| probable false positive |
Actinobacillus equuli		NZ_CP007715_02176	46.98% ISKpn25_aa1	No hit	ISL3	2,335,170	2,336,822	1.653	550	+	yes
Actinobacillus equuli		NZ_CP007715_02244	53.07% ISAsp20_aa1	No hit	IS200/IS605 ssgr IS200	2,405,128	2,405,583	456	151	+	no
Actinobacillus equuli	NCTC9435	LR134486_00267	52.91% ISRssp2_aa3	57.77% LR134486_00276	IS1595 ssgr ISNha5	124.995	124.294	702	233	-	no
Actinobacillus equuli		LR134486_00276	53.44% ISDsh3_aa4	57.77% LR134486_00267	IS1595 ssgr ISNha5	130.286	130.786	501	166	+	no
Actinobacillus equuli		LR134486_01530	93.75% ISApl2_aa3	98.43% LR134486_04911	IS3 ssgr IS150	723.9	724.1	201	66	+	no
Actinobacillus equuli		LR134486_01531	96.92% ISApl3_aa2	100% LR134486_03230	IS3 ssgr IS150	724.403	724.633	231	76	+	no
Actinobacillus equuli		LR134486_01534	100% ISApl3_aa2	100% LR134486_04910	IS3 ssgr IS150	725.049	725.225	177	58	+	no
Actinobacillus equuli		LR134486_02274	86.02% ISApl3_aa3	87.67% LR134486_03230	IS3 ssgr IS150	1,085,339	1,085,779	441	146	+	no
Actinobacillus equuli		LR134486_02275	95.23% ISApl2_aa2	100% LR134486_04911	IS3 ssgr IS150	1,085,779	1,086,003	225	74	+	no
Actinobacillus equuli		LR134486_02276	98.24% ISApl3_aa2	99.12% LR134486_04910	IS3 ssgr IS150	1,086,030	1,086,374	345	114	+	no
Actinobacillus equuli		LR134486_02473	98.83% ISApl3_aa2	100% LR134486_04910	IS3 ssgr IS150	1,177,484	1,177,224	261	86	-	no
Actinobacillus equuli		LR134486_02475	96.92% ISApl3_aa2	100% LR134486_03230	IS3 ssgr IS150	1,178,046	1,177,816	231	76	-	no
Actinobacillus equuli		LR134486_02888	0% newcandidate	not_found	New_Family	1,388,891	1,389,067	177	59	+		putative new IS family or false positive
Actinobacillus equuli		LR134486_03229	99.12% ISApl3_aa2	100% LR134486_04910	IS3 ssgr IS150	1,556,751	1,556,407	345	114	-	no
Actinobacillus equuli		LR134486_03230	92.64% ISApl3_aa3	87.67% LR134486_02274	IS3 ssgr IS150	1,557,441	1,557,001	441	146	-	no
Actinobacillus equuli		LR134486_04202	99.12% ISApl3_aa2	100% LR134486_04910	IS3 ssgr IS150	2,024,318	2,023,974	345	114	-	no
Actinobacillus equuli		LR134486_04203	95.45% ISApl2_aa2	100% LR134486_04911	IS3 ssgr IS150	2,024,689	2,024,423	267	88	-	no
Actinobacillus equuli		LR134486_04910	99.12% ISApl3_aa2	100% LR134486_04202	IS3 ssgr IS150	2,353,252	2,352,908	345	114	-	no
Actinobacillus equuli		LR134486_04911	87.70% ISApl3_aa3	88.88% LR134486_02274	IS3 ssgr IS150	2,354,238	2,353,279	960	319	-	no
Actinobacillus equuli		LR134486_02889	0% newcandidate	not_found	New_Family	1,389,049	1,389,390	342	114	+		putative new IS family or false positive
Actinobacillus indolicus	AIFJ1607	NZ_CP038145_00033	46.59% ISKpn25_aa1	52.12% NZ_CP038145_01988	ISL3	32.456	33.79	1.335	444	+	yes
Actinobacillus indolicus		NZ_CP038145_00036	38.83% ISKpn25_aa3	46.41% NZ_CP038145_01992	ISL3	36.191	39.373	3.183	1.06	+	no
Actinobacillus indolicus		NZ_CP038145_00066	43.33% ISDin1_aa1	98.39% NZ_CP038145_01484	IS256 ssgr IS1249	69.881	70.816	936	311	+	no
Actinobacillus indolicus		NZ_CP038145_00138	46.06% ISDin1_aa1	99.41% NZ_CP038145_00349	IS256 ssgr IS1249	150.99	151.502	513	170	+	no
Actinobacillus indolicus		NZ_CP038145_00158	44.17% ISVra1_aa1	100% NZ_CP038145_01862	IS256 ssgr IS1249	171.55	170.909	642	213	-	no
Actinobacillus indolicus		NZ_CP038145_00161	97.26% ISVsa5_aa1	No hit	IS4 ssgr IS10	173.431	174.6	1.17	389	+	yes
Actinobacillus indolicus		NZ_CP038145_00170	100% ISApl1_aa1	100% NZ_CP038145_01638	IS30	180.362	181.285	924	307	+	no
Actinobacillus indolicus		NZ_CP038145_00174	100% ISApl1_aa1	100% NZ_CP038145_01640	IS30	183.462	183.65	189	62	+	no
Actinobacillus indolicus		NZ_CP038145_00178	100% ISAba14_aa2	51.38% NZ_CP038145_01370	IS3 ssgr IS150	186.249	186.965	717	238	+	no
Actinobacillus indolicus		NZ_CP038145_00185	99.34% ISApl1_aa1	99.34% NZ_CP038145_01638	IS30	192.833	193.756	924	307	+	no
Actinobacillus indolicus		NZ_CP038145_00187	93.97% ISApl1_aa1	93.97% NZ_CP038145_01640	IS30	195.695	196.171	477	158	+	no
Actinobacillus indolicus		NZ_CP038145_00188	100% ISApl1_aa1	100% NZ_CP038145_00185	IS30	196.168	196.662	495	164	+	no
Actinobacillus indolicus		NZ_CP038145_00191	37.34% ISMno23_aa1	64.31% NZ_CP038145_00194	IS91	197.879	198.79	912	303	+	no	| probable false positive |
Actinobacillus indolicus		NZ_CP038145_00194	44.27% ISWz1_aa1	64.31% NZ_CP038145_00191	IS91	201.514	202.38	867	288	+	no	| probable false positive |
Actinobacillus indolicus		NZ_CP038145_00290	44.17% ISVra1_aa1	100% NZ_CP038145_01862	IS256 ssgr IS1249	318.568	317.927	642	213	-	no
Actinobacillus indolicus		NZ_CP038145_00337	96.29% ISMha3_aa1	100% NZ_CP038145_02137	IS1595 ssgr IS1016	359.803	360.453	651	216	+	yes
Actinobacillus indolicus		NZ_CP038145_00349	45.39% ISAmas1_aa1	100% NZ_CP038145_01484	IS256 ssgr IS1249	375.881	375.369	513	170	-	no
Actinobacillus indolicus		NZ_CP038145_00353	100% ISApl1_aa1	100% NZ_CP038145_01640	IS30	380.766	379.843	924	307	-	no
Actinobacillus indolicus		NZ_CP038145_00375	96.29% ISMha3_aa1	100% NZ_CP038145_02137	IS1595 ssgr IS1016	401.707	401.057	651	216	-	yes
Actinobacillus indolicus		NZ_CP038145_00485	47.44% ISVat1_aa1	99.5% NZ_CP038145_01805	IS256 ssgr IS1249	512.525	511.923	603	200	-	no
Actinobacillus indolicus		NZ_CP038145_00498	100% ISApl1_aa1	100% NZ_CP038145_01640	IS30	530.44	529.517	924	307	-	no
Actinobacillus indolicus		NZ_CP038145_00700	47.19% ISVat1_aa1	98.13% NZ_CP038145_01805	IS256 ssgr IS1249	744.352	744.999	648	215	+	no
Actinobacillus indolicus		NZ_CP038145_00723	52.42% ISCbe3_aa2	46.69% NZ_CP038145_00503	IS21	765.511	764.171	1.341	446	-	no	| probable false positive |
Actinobacillus indolicus		NZ_CP038145_00797	46.32% ISMno24_aa2	58.13% NZ_CP038145_00899	IS91	843.846	844.745	900	299	+	no	| probable false positive |
Actinobacillus indolicus		NZ_CP038145_00811	84.79% IS1016C2_aa1	100% NZ_CP038145_02169	IS1595 ssgr IS1016	856.116	855.463	654	217	-	yes
Actinobacillus indolicus		NZ_CP038145_00818	84.79% IS1016C2_aa1	100% NZ_CP038145_02169	IS1595 ssgr IS1016	861.176	861.829	654	217	+	yes
Actinobacillus indolicus		NZ_CP038145_00871	84.79% IS1016C2_aa1	100% NZ_CP038145_02169	IS1595 ssgr IS1016	918.825	918.172	654	217	-	yes
Actinobacillus indolicus		NZ_CP038145_00899	50% ISMno23_aa1	58.13% NZ_CP038145_00797	IS91	944.41	943.517	894	297	-	no	| probable false positive |
Actinobacillus indolicus		NZ_CP038145_00933	94.25% ISHpa1_aa1	100% NZ_CP038145_02137	IS1595 ssgr IS1016	976.396	976.668	273	90	+	no
Actinobacillus indolicus		NZ_CP038145_00934	95.79% ISMha3_aa1	99.15% NZ_CP038145_02137	IS1595 ssgr IS1016	976.683	977.042	360	119	+	no
Actinobacillus indolicus		NZ_CP038145_00964	46.02% TnShfr1_aa1	86.63% NZ_CP038145_02045	Tn3	999.747	999.136	612	203	-	no	| probable false positive |
Actinobacillus indolicus		NZ_CP038145_01052	100% ISApl1_aa1	100% NZ_CP038145_01638	IS30	1,083,962	1,083,039	924	307	-	no
Actinobacillus indolicus		NZ_CP038145_01092	68.07% ISKpn1_aa2	63.63% NZ_CP038145_02051	IS3 ssgr IS150	1,129,933	1,129,169	765	254	-	no
Actinobacillus indolicus		NZ_CP038145_01093	58.19% ISEfa10_aa1	53.50% NZ_CP038145_02050	IS3 ssgr IS150	1,130,349	1,129,975	375	124	-	no
Actinobacillus indolicus		NZ_CP038145_01174	84.79% IS1016C2_aa1	100% NZ_CP038145_02169	IS1595 ssgr IS1016	1,213,499	1,214,152	654	217	+	yes
Actinobacillus indolicus		NZ_CP038145_01366	59.29% ISNwi4_aa3	59.43% NZ_CP038145_01373	IS1595 ssgr ISNha5	1,383,645	1,382,605	1.041	346	-	no
Actinobacillus indolicus		NZ_CP038145_01369	76.04% ISSlo2_aa1	No hit	IS3 ssgr IS3	1,384,649	1,384,972	324	107	+	no
Actinobacillus indolicus		NZ_CP038145_01370	63.77% ISAs33_aa3	51.16% NZ_CP038145_01092	IS3 ssgr IS3	1,385,193	1,385,795	603	200	+	no
Actinobacillus indolicus		NZ_CP038145_01373	52.50% ISRssp2_aa3	59.43% NZ_CP038145_01366	IS1595 ssgr ISNha5	1,388,841	1,389,977	1.137	378	+	no
Actinobacillus indolicus		NZ_CP038145_01484	41.37% ISDin1_aa1	98.39% NZ_CP038145_00066	IS256 ssgr IS1249	1,512,106	1,513,041	936	311	+	no
Actinobacillus indolicus		NZ_CP038145_01508	84.79% IS1016C2_aa1	100% NZ_CP038145_02169	IS1595 ssgr IS1016	1,541,495	1,542,148	654	217	+	yes
Actinobacillus indolicus		NZ_CP038145_01530	53.80% TnShfr1_aa1	77.5% NZ_CP038145_01743	Tn3	1,559,151	1,558,462	690	229	-	no	| probable false positive |
Actinobacillus indolicus		NZ_CP038145_01550	52.94% ISAsp20_aa1	No hit	IS200/IS605 ssgr IS200	1,572,885	1,573,361	477	158	+	no
Actinobacillus indolicus		NZ_CP038145_01554	57.08% ISSm4_aa2	No hit	ISL3	1,575,878	1,576,627	750	249	+	no
Actinobacillus indolicus		NZ_CP038145_01576	100% ISApl1_aa1	100% NZ_CP038145_01640	IS30	1,597,685	1,598,608	924	307	+	no
Actinobacillus indolicus		NZ_CP038145_01638	100% ISApl1_aa1	100% NZ_CP038145_01052	IS30	1,656,119	1,657,042	924	307	+	no
Actinobacillus indolicus		NZ_CP038145_01640	100% ISApl1_aa1	100% NZ_CP038145_01576	IS30	1,658,582	1,659,505	924	307	+	no
Actinobacillus indolicus		NZ_CP038145_01649	96.29% ISMha3_aa1	100% NZ_CP038145_02137	IS1595 ssgr IS1016	1,668,707	1,668,057	651	216	-	yes
Actinobacillus indolicus		NZ_CP038145_01743	56.28% TnShfr1_aa1	77.04% NZ_CP038145_01530	Tn3	1,772,551	1,771,907	645	214	-	no	| probable false positive |
Actinobacillus indolicus		NZ_CP038145_01805	46.72% ISVat1_aa1	98.13% NZ_CP038145_00700	IS256 ssgr IS1249	1,833,357	1,834,004	648	215	+	no
Actinobacillus indolicus		NZ_CP038145_01862	44.17% ISVra1_aa1	100% NZ_CP038145_00290	IS256 ssgr IS1249	1,891,623	1,890,982	642	213	-	no
Actinobacillus indolicus		NZ_CP038145_01868	84.79% IS1016C2_aa1	100% NZ_CP038145_02169	IS1595 ssgr IS1016	1,898,246	1,897,593	654	217	-	yes
Actinobacillus indolicus		NZ_CP038145_01898	40.78% ISBibr1_aa1	99.64% NZ_CP038145_01484	IS256 ssgr IS1249	1,933,998	1,933,153	846	281	-	no
Actinobacillus indolicus		NZ_CP038145_01988	43.79% ISKpn25_aa1	52.12% NZ_CP038145_00033	ISL3	2,033,924	2,035,435	1.512	503	+	yes
Actinobacillus indolicus		NZ_CP038145_01992	43.64% ISKpn25_aa3	46.41% NZ_CP038145_00036	ISL3	2,038,247	2,041,513	3.267	1.088	+	no
Actinobacillus indolicus		NZ_CP038145_02033	84.79% IS1016C2_aa1	100% NZ_CP038145_02169	IS1595 ssgr IS1016	2,088,674	2,088,021	654	217	-	yes
Actinobacillus indolicus		NZ_CP038145_02047	75.30% ISKpn31_aa1	No hit	ISAs1	2,100,891	2,101,637	747	248	+	no
Actinobacillus indolicus		NZ_CP038145_02050	87.34% ISApl3_aa1	55.26% NZ_CP038145_01093	IS3 ssgr IS150	2,104,808	2,105,308	501	166	+	yes
Actinobacillus indolicus		NZ_CP038145_02051	89.88% ISApl3_aa2	63.63% NZ_CP038145_01092	IS3 ssgr IS150	2,105,341	2,106,144	804	267	+	yes
Actinobacillus indolicus		NZ_CP038145_02059	52.25% ISSm4_aa1	48.06% NZ_CP038145_00033	ISL3	2,113,277	2,115,640	2.364	787	+	no
Actinobacillus indolicus		NZ_CP038145_02060	44.22% ISSm4_aa3	No hit	ISL3	2,115,654	2,116,937	1.284	427	+	yes
Actinobacillus indolicus		NZ_CP038145_02062	49.45% ISKpn25_aa3	44.46% NZ_CP038145_00036	ISL3	2,118,786	2,121,806	3.021	1.006	+	no
Actinobacillus indolicus		NZ_CP038145_02111	84.79% IS1016C2_aa1	100% NZ_CP038145_02169	IS1595 ssgr IS1016	2,174,125	2,173,472	654	217	-	yes
Actinobacillus indolicus		NZ_CP038145_02137	96.29% ISMha3_aa1	100% NZ_CP038145_01649	IS1595 ssgr IS1016	2,204,183	2,204,833	651	216	+	yes
Actinobacillus indolicus		NZ_CP038145_02169	84.79% IS1016C2_aa1	100% NZ_CP038145_02111	IS1595 ssgr IS1016	2,240,892	2,241,545	654	217	+	yes
Actinobacillus lignieresii	NCTC10568	NZ_LR134169_00001	47.69% ISAfe9_aa2	48.72% NZ_LR134169_01683	IS21	13	1.356	1.344	447	+	no	| probable false positive |
Actinobacillus lignieresii		NZ_LR134169_00151	44.91% ISDin1_aa1	89.44% NZ_LR134169_02077	IS256 ssgr IS1249	166.057	165.455	603	200	-	no
Actinobacillus lignieresii		NZ_LR134169_00299	40.09% ISBith1_aa1	100% NZ_LR134169_00402	IS256 ssgr IS1249	316.096	316.728	633	210	+	no
Actinobacillus lignieresii		NZ_LR134169_00312	98.43% ISApl2_aa3	100% NZ_LR134169_00370	IS3 ssgr IS150	336.282	336.482	201	66	+	no
Actinobacillus lignieresii		NZ_LR134169_00313	98.48% ISApl3_aa2	96.59% NZ_LR134169_00369	IS3 ssgr IS150	337.018	337.614	597	198	+	no
Actinobacillus lignieresii		NZ_LR134169_00342	40.09% ISBith1_aa1	100% NZ_LR134169_00402	IS256 ssgr IS1249	372.876	373.508	633	210	+	no
Actinobacillus lignieresii		NZ_LR134169_00369	96.59% ISApl3_aa2	96.59% NZ_LR134169_00313	IS3 ssgr IS150	400.17	399.727	444	147	-	no
Actinobacillus lignieresii		NZ_LR134169_00370	98.43% ISApl2_aa3	100% NZ_LR134169_00312	IS3 ssgr IS150	401.058	400.858	201	66	-	no
Actinobacillus lignieresii		NZ_LR134169_00402	40.09% ISBith1_aa1	100% NZ_LR134169_00342	IS256 ssgr IS1249	432.13	431.498	633	210	-	no
Actinobacillus lignieresii		NZ_LR134169_00562	40.55% ISKpn25_aa1	41.61% NZ_LR134169_01233	ISL3	590.264	592.177	1.914	637	+	yes
Actinobacillus lignieresii		NZ_LR134169_00833	46.72% ISVat1_aa1	100% NZ_LR134169_02077	IS256 ssgr IS1249	838.639	839.286	648	215	+	no
Actinobacillus lignieresii		NZ_LR134169_01227	36.37% ISSm4_aa4	No hit	ISL3	1,232,777	1,229,892	2.886	961	-	no
Actinobacillus lignieresii		NZ_LR134169_01233	45.01% ISSm4_aa1	41.61% NZ_LR134169_00562	ISL3	1,238,127	1,236,580	1.548	515	-	yes
Actinobacillus lignieresii		NZ_LR134169_01253	47.67% ISVat1_aa1	100% NZ_LR134169_02165	IS256 ssgr IS1249	1,258,422	1,259,054	633	210	+	no
Actinobacillus lignieresii		NZ_LR134169_01314	47.67% ISVat1_aa1	100% NZ_LR134169_02165	IS256 ssgr IS1249	1,320,341	1,319,709	633	210	-	no
Actinobacillus lignieresii		NZ_LR134169_01605	56.49% ISSm4_aa2	55.35% NZ_LR134169_01748	ISL3	1,598,223	1,597,198	1.026	341	-	no
Actinobacillus lignieresii		NZ_LR134169_01647	47.67% ISVat1_aa1	100% NZ_LR134169_02165	IS256 ssgr IS1249	1,640,857	1,640,225	633	210	-	no
Actinobacillus lignieresii		NZ_LR134169_01748	51.33% ISSm4_aa2	55.35% NZ_LR134169_01605	ISL3	1,734,866	1,734,255	612	203	-	no
Actinobacillus lignieresii		NZ_LR134169_01867	48.53% ISMno23_aa1	58.15% NZ_LR134169_02158	IS91	1,851,180	1,850,287	894	297	-	no	| probable false positive |
Actinobacillus lignieresii		NZ_LR134169_02077	46.72% ISVat1_aa1	100% NZ_LR134169_00833	IS256 ssgr IS1249	2,061,843	2,062,490	648	215	+	no
Actinobacillus lignieresii		NZ_LR134169_02158	47.82% ISMno24_aa2	58.15% NZ_LR134169_01867	IS91	2,123,314	2,124,234	921	306	+	no	| probable false positive |
Actinobacillus lignieresii		NZ_LR134169_02165	47.67% ISVat1_aa1	100% NZ_LR134169_01647	IS256 ssgr IS1249	2,128,675	2,129,307	633	210	+	no
Actinobacillus lignieresii		NZ_LR134169_02214	55.22% ISNwi4_aa3	63.52% NZ_LR134169_02217	IS1595 ssgr ISNha5	2,180,064	2,178,991	1.074	357	-	no
Actinobacillus lignieresii		NZ_LR134169_02217	59.10% ISRssp2_aa3	63.52% NZ_LR134169_02214	IS1595 ssgr ISNha5	2,184,310	2,185,344	1.035	344	+	no
Actinobacillus lignieresii		NZ_LR134169_02395	53.84% ISAsp20_aa1	No hit	IS200/IS605 ssgr IS200	2,355,083	2,355,538	456	151	+	no
Actinobacillus pleuropneumoniae	S4074	NZ_CP030753_00001	47.69% ISAfe9_aa2	48.72% NZ_CP030753_01516	IS21	13	1.356	1.344	447	+	no	| probable false positive |
Actinobacillus pleuropneumoniae		NZ_CP030753_00213	98.51% ISApl3_aa2	99.62% NZ_CP030753_01657	IS3 ssgr IS150	231.225	230.413	813	270	-	yes
Actinobacillus pleuropneumoniae		NZ_CP030753_00214	98.81% ISApl3_aa1	100% NZ_CP030753_02093	IS3 ssgr IS150	231.746	231.237	510	169	-	yes
Actinobacillus pleuropneumoniae		NZ_CP030753_00224	97.77% ISApl3_aa2	99.62% NZ_CP030753_00341	IS3 ssgr IS150	246.677	245.865	813	270	-	yes
Actinobacillus pleuropneumoniae		NZ_CP030753_00225	98.81% ISApl3_aa1	100% NZ_CP030753_02093	IS3 ssgr IS150	247.198	246.689	510	169	-	yes
Actinobacillus pleuropneumoniae		NZ_CP030753_00234	98.81% ISApl3_aa1	100% NZ_CP030753_02093	IS3 ssgr IS150	251.686	252.195	510	169	+	no
Actinobacillus pleuropneumoniae		NZ_CP030753_00235	97.94% ISApl3_aa3	99.31% NZ_CP030753_00213	IS3 ssgr IS150	252.424	252.867	444	147	+	no
Actinobacillus pleuropneumoniae		NZ_CP030753_00299	45.75% ISSm4_aa1	45.36% NZ_CP030753_01626	ISL3	323.34	324.887	1.548	515	+	yes
Actinobacillus pleuropneumoniae		NZ_CP030753_00304	35.90% ISSm4_aa4	No hit	ISL3	328.249	331.38	3.132	1.043	+	no
Actinobacillus pleuropneumoniae		NZ_CP030753_00341	98.14% ISApl3_aa2	99.62% NZ_CP030753_00224	IS3 ssgr IS150	368.689	367.877	813	270	-	yes
Actinobacillus pleuropneumoniae		NZ_CP030753_00342	98.81% ISApl3_aa1	100% NZ_CP030753_00672	IS3 ssgr IS150	369.21	368.701	510	169	-	yes
Actinobacillus pleuropneumoniae		NZ_CP030753_00379	46.78% ISVat1_aa1	100% NZ_CP030753_01639	IS256 ssgr IS1249	407.159	407.791	633	210	+	no
Actinobacillus pleuropneumoniae		NZ_CP030753_00479	42.65% ISCod2_aa1	99.61% NZ_CP030753_02037	IS256 ssgr IS1249	528.566	529.354	789	262	+	no
Actinobacillus pleuropneumoniae		NZ_CP030753_00671	98.51% ISApl3_aa2	99.62% NZ_CP030753_00341	IS3 ssgr IS150	718.523	717.711	813	270	-	yes
Actinobacillus pleuropneumoniae		NZ_CP030753_00672	98.81% ISApl3_aa1	100% NZ_CP030753_00342	IS3 ssgr IS150	719.044	718.535	510	169	-	yes
Actinobacillus pleuropneumoniae		NZ_CP030753_00984	43.08% ISAzs36_aa2	No hit	IS481	1,059,889	1,058,717	1.173	390	-	yes
Actinobacillus pleuropneumoniae		NZ_CP030753_00985	42.11% ISAzs36_aa1	No hit	IS481	1,061,714	1,059,912	1.803	600	-	no
Actinobacillus pleuropneumoniae		NZ_CP030753_01033	97.63% ISApl3_aa1	98.81% NZ_CP030753_00672	IS3 ssgr IS150	1,101,418	1,101,927	510	169	+	yes
Actinobacillus pleuropneumoniae		NZ_CP030753_01034	97.77% ISApl3_aa2	99.25% NZ_CP030753_00671	IS3 ssgr IS150	1,101,939	1,102,751	813	270	+	yes
Actinobacillus pleuropneumoniae		NZ_CP030753_01062	52.39% ISDsh3_aa4	No hit	IS1595 ssgr ISNha5	1,131,558	1,130,437	1.122	373	-	no
Actinobacillus pleuropneumoniae		NZ_CP030753_01064	87.01% ISSde2_aa1	No hit	IS481	1,132,389	1,133,411	1.023	340	+	yes
Actinobacillus pleuropneumoniae		NZ_CP030753_01098	100% ISApl2_aa1	100% NZ_CP030753_01594	IS3 ssgr IS150	1,180,190	1,180,369	180	59	+	no
Actinobacillus pleuropneumoniae		NZ_CP030753_01099	100% ISApl3_aa2	100% NZ_CP030753_00671	IS3 ssgr IS150	1,180,383	1,180,727	345	114	+	no
Actinobacillus pleuropneumoniae		NZ_CP030753_01167	97.63% ISApl3_aa1	99.40% NZ_CP030753_01594	IS3 ssgr IS150	1,264,915	1,265,424	510	169	+	yes
Actinobacillus pleuropneumoniae		NZ_CP030753_01168	98.51% ISApl3_aa2	100% NZ_CP030753_01595	IS3 ssgr IS150	1,265,436	1,266,248	813	270	+	yes
Actinobacillus pleuropneumoniae		NZ_CP030753_01169	47.67% ISVat1_aa1	99.52% NZ_CP030753_01639	IS256 ssgr IS1249	1,266,658	1,267,290	633	210	+	no
Actinobacillus pleuropneumoniae		NZ_CP030753_01439	55.83% ISSm4_aa2	No hit	ISL3	1,533,533	1,532,775	759	252	-	no
Actinobacillus pleuropneumoniae		NZ_CP030753_01553	42.25% ISCod2_aa1	99.23% NZ_CP030753_00479	IS256 ssgr IS1249	1,646,827	1,646,039	789	262	-	no
Actinobacillus pleuropneumoniae		NZ_CP030753_01587	42.65% ISCod2_aa1	100% NZ_CP030753_02037	IS256 ssgr IS1249	1,682,857	1,683,645	789	262	+	no
Actinobacillus pleuropneumoniae		NZ_CP030753_01594	98.22% ISApl3_aa1	99.40% NZ_CP030753_01167	IS3 ssgr IS150	1,692,312	1,692,821	510	169	+	yes
Actinobacillus pleuropneumoniae		NZ_CP030753_01595	98.51% ISApl3_aa2	100% NZ_CP030753_01168	IS3 ssgr IS150	1,692,833	1,693,645	813	270	+	yes
Actinobacillus pleuropneumoniae		NZ_CP030753_01623	45.25% ISShvi3_aa1	46.91% NZ_CP030753_01982	IS91	1,725,027	1,724,224	804	267	-	no	| probable false positive |
Actinobacillus pleuropneumoniae		NZ_CP030753_01626	44.05% ISSm4_aa1	45.36% NZ_CP030753_00299	ISL3	1,729,081	1,727,612	1.47	489	-	yes
Actinobacillus pleuropneumoniae		NZ_CP030753_01639	46.78% ISVat1_aa1	100% NZ_CP030753_00379	IS256 ssgr IS1249	1,743,899	1,743,267	633	210	-	no
Actinobacillus pleuropneumoniae		NZ_CP030753_01656	99.40% ISApl3_aa1	99.40% NZ_CP030753_00672	IS3 ssgr IS150	1,760,616	1,761,125	510	169	+	yes
Actinobacillus pleuropneumoniae		NZ_CP030753_01657	98.88% ISApl3_aa2	99.62% NZ_CP030753_00213	IS3 ssgr IS150	1,761,137	1,761,949	813	270	+	yes
Actinobacillus pleuropneumoniae		NZ_CP030753_01705	48.53% ISMno23_aa1	56.74% NZ_CP030753_01982	IS91	1,801,881	1,800,988	894	297	-	no	| probable false positive |
Actinobacillus pleuropneumoniae		NZ_CP030753_01982	52.97% ISWz1_aa1	56.74% NZ_CP030753_01705	IS91	2,070,111	2,071,031	921	306	+	no	| probable false positive |
Actinobacillus pleuropneumoniae		NZ_CP030753_02037	42.65% ISCod2_aa1	100% NZ_CP030753_01587	IS256 ssgr IS1249	2,126,226	2,125,438	789	262	-	no
Actinobacillus pleuropneumoniae		NZ_CP030753_02091	98.24% ISApl3_aa2	98.24% NZ_CP030753_00671	IS3 ssgr IS150	2,181,371	2,181,027	345	114	-	no
Actinobacillus pleuropneumoniae		NZ_CP030753_02092	96.07% ISApl3_aa2	99.01% NZ_CP030753_01595	IS3 ssgr IS150	2,181,715	2,181,398	318	105	-	no
Actinobacillus pleuropneumoniae		NZ_CP030753_02093	98.81% ISApl3_aa1	100% NZ_CP030753_00234	IS3 ssgr IS150	2,182,236	2,181,727	510	169	-	no
Actinobacillus pleuropneumoniae		NZ_CP030753_02094	41.96% ISCod2_aa1	99.61% NZ_CP030753_02037	IS256 ssgr IS1249	2,183,083	2,182,229	855	284	-	no
Actinobacillus pleuropneumoniae		NZ_CP030753_02212	53.90% ISAsp20_aa1	No hit	IS200/IS605 ssgr IS200	2,296,935	2,297,375	441	146	+	no
Actinobacillus pleuropneumoniae	KL16	NZ_CP022715_00050	42.60% ISCod2_aa1	100% NZ_CP022715_00531	IS256 ssgr IS1249	55.342	56.13	789	262	+	no
Actinobacillus pleuropneumoniae		NZ_CP022715_00060	97.63% ISApl3_aa1	99.40% NZ_CP022715_01011	IS3 ssgr IS150	70.141	70.65	510	169	+	yes
Actinobacillus pleuropneumoniae		NZ_CP022715_00061	98.51% ISApl3_aa2	99.62% NZ_CP022715_01496	IS3 ssgr IS150	70.662	71.474	813	270	+	yes
Actinobacillus pleuropneumoniae		NZ_CP022715_00062	47.67% ISVat1_aa1	99.52% NZ_CP022715_01534	IS256 ssgr IS1249	71.884	72.516	633	210	+	no
Actinobacillus pleuropneumoniae		NZ_CP022715_00333	55.83% ISSm4_aa2	No hit	ISL3	338.879	338.121	759	252	-	no
Actinobacillus pleuropneumoniae		NZ_CP022715_00446	42.25% ISCod2_aa1	100% NZ_CP022715_00481	IS256 ssgr IS1249	452.072	451.284	789	262	-	no
Actinobacillus pleuropneumoniae		NZ_CP022715_00481	42.25% ISCod2_aa1	100% NZ_CP022715_00446	IS256 ssgr IS1249	488.102	488.89	789	262	+	no
Actinobacillus pleuropneumoniae		NZ_CP022715_00488	99.40% ISApl3_aa1	100% NZ_CP022715_00549	IS3 ssgr IS150	497.557	498.066	510	169	+	yes
Actinobacillus pleuropneumoniae		NZ_CP022715_00489	98.88% ISApl3_aa2	100% NZ_CP022715_01827	IS3 ssgr IS150	498.078	498.89	813	270	+	yes
Actinobacillus pleuropneumoniae		NZ_CP022715_00516	45.25% ISShvi3_aa1	46.91% NZ_CP022715_00880	IS91	530.333	529.53	804	267	-	no	| probable false positive |
Actinobacillus pleuropneumoniae		NZ_CP022715_00519	44.05% ISSm4_aa1	46.77% NZ_CP022715_01452	ISL3	534.387	532.918	1.47	489	-	yes
Actinobacillus pleuropneumoniae		NZ_CP022715_00531	42.60% ISCod2_aa1	100% NZ_CP022715_00050	IS256 ssgr IS1249	547.552	548.34	789	262	+	no
Actinobacillus pleuropneumoniae		NZ_CP022715_00532	46.78% ISVat1_aa1	100% NZ_CP022715_01534	IS256 ssgr IS1249	549.206	548.574	633	210	-	no
Actinobacillus pleuropneumoniae		NZ_CP022715_00549	99.40% ISApl3_aa1	100% NZ_CP022715_00488	IS3 ssgr IS150	565.91	566.419	510	169	+	yes
Actinobacillus pleuropneumoniae		NZ_CP022715_00550	98.88% ISApl3_aa2	100% NZ_CP022715_01827	IS3 ssgr IS150	566.431	567.243	813	270	+	yes
Actinobacillus pleuropneumoniae		NZ_CP022715_00600	48.53% ISMno23_aa1	56.74% NZ_CP022715_00880	IS91	607.169	606.276	894	297	-	no	| probable false positive |
Actinobacillus pleuropneumoniae		NZ_CP022715_00880	52.97% ISWz1_aa1	56.74% NZ_CP022715_00600	IS91	876.104	877.024	921	306	+	no	| probable false positive |
Actinobacillus pleuropneumoniae		NZ_CP022715_00916	44.91% ISShvi3_aa1	No hit	IS91	907.952	909.208	1.257	418	+	no	| probable false positive |
Actinobacillus pleuropneumoniae		NZ_CP022715_00918	99.25% ISVsa5_aa1	99.25% NZ_CP022715_00928	IS4 ssgr IS10	910.522	911.73	1.209	402	+	yes
Actinobacillus pleuropneumoniae		NZ_CP022715_00928	100% ISVsa5_aa1	99.25% NZ_CP022715_00918	IS4 ssgr IS10	919.453	918.245	1.209	402	-	yes
Actinobacillus pleuropneumoniae		NZ_CP022715_00955	42.60% ISCod2_aa1	99.61% NZ_CP022715_01634	IS256 ssgr IS1249	963.762	962.974	789	262	-	no
Actinobacillus pleuropneumoniae		NZ_CP022715_01009	98.24% ISApl3_aa2	98.24% NZ_CP022715_01827	IS3 ssgr IS150	1,018,906	1,018,562	345	114	-	no
Actinobacillus pleuropneumoniae		NZ_CP022715_01010	96.07% ISApl3_aa2	99.01% NZ_CP022715_00061	IS3 ssgr IS150	1,019,250	1,018,933	318	105	-	no
Actinobacillus pleuropneumoniae		NZ_CP022715_01011	98.22% ISApl3_aa1	99.40% NZ_CP022715_01386	IS3 ssgr IS150	1,019,771	1,019,262	510	169	-	no
Actinobacillus pleuropneumoniae		NZ_CP022715_01012	41.63% ISCod2_aa1	100% NZ_CP022715_00481	IS256 ssgr IS1249	1,020,618	1,019,764	855	284	-	no
Actinobacillus pleuropneumoniae		NZ_CP022715_01131	53.90% ISAsp20_aa1	No hit	IS200/IS605 ssgr IS200	1,134,469	1,134,909	441	146	+	no
Actinobacillus pleuropneumoniae		NZ_CP022715_01154	47.69% ISAfe9_aa2	48.72% NZ_CP022715_00410	IS21	1,156,162	1,157,547	1.386	461	+	no	| probable false positive |
Actinobacillus pleuropneumoniae		NZ_CP022715_01364	98.14% ISApl3_aa2	99.25% NZ_CP022715_01827	IS3 ssgr IS150	1,389,621	1,388,809	813	270	-	yes
Actinobacillus pleuropneumoniae		NZ_CP022715_01365	97.63% ISApl3_aa1	99.40% NZ_CP022715_01011	IS3 ssgr IS150	1,390,142	1,389,633	510	169	-	yes
Actinobacillus pleuropneumoniae		NZ_CP022715_01376	97.77% ISApl3_aa2	98.88% NZ_CP022715_01827	IS3 ssgr IS150	1,405,372	1,404,560	813	270	-	yes
Actinobacillus pleuropneumoniae		NZ_CP022715_01377	98.81% ISApl3_aa1	100% NZ_CP022715_01386	IS3 ssgr IS150	1,405,893	1,405,384	510	169	-	yes
Actinobacillus pleuropneumoniae		NZ_CP022715_01386	98.81% ISApl3_aa1	100% NZ_CP022715_01377	IS3 ssgr IS150	1,410,381	1,410,890	510	169	+	no
Actinobacillus pleuropneumoniae		NZ_CP022715_01387	97.94% ISApl3_aa3	99.31% NZ_CP022715_01364	IS3 ssgr IS150	1,411,119	1,411,562	444	147	+	no
Actinobacillus pleuropneumoniae		NZ_CP022715_01453	51.61% ISKpn25_aa1	No hit	ISL3	1,482,957	1,483,589	633	210	+	no
Actinobacillus pleuropneumoniae		NZ_CP022715_01459	35.90% ISSm4_aa4	No hit	ISL3	1,486,926	1,490,057	3.132	1.043	+	no
Actinobacillus pleuropneumoniae		NZ_CP022715_01496	98.14% ISApl3_aa2	99.62% NZ_CP022715_00061	IS3 ssgr IS150	1,527,370	1,526,558	813	270	-	yes
Actinobacillus pleuropneumoniae		NZ_CP022715_01497	98.81% ISApl3_aa1	100% NZ_CP022715_01828	IS3 ssgr IS150	1,527,891	1,527,382	510	169	-	yes
Actinobacillus pleuropneumoniae		NZ_CP022715_01534	46.78% ISVat1_aa1	100% NZ_CP022715_00532	IS256 ssgr IS1249	1,565,860	1,566,492	633	210	+	no
Actinobacillus pleuropneumoniae		NZ_CP022715_01634	42.65% ISCod2_aa1	99.61% NZ_CP022715_00955	IS256 ssgr IS1249	1,687,266	1,688,054	789	262	+	no
Actinobacillus pleuropneumoniae		NZ_CP022715_01827	98.88% ISApl3_aa2	100% NZ_CP022715_00550	IS3 ssgr IS150	1,877,220	1,876,408	813	270	-	yes
Actinobacillus pleuropneumoniae		NZ_CP022715_01828	98.81% ISApl3_aa1	100% NZ_CP022715_01497	IS3 ssgr IS150	1,877,741	1,877,232	510	169	-	yes
Actinobacillus pleuropneumoniae		NZ_CP022715_02139	0% newcandidate	not_found	New_Family	2,216,565	2,218,529	1.965	655	+		putative new IS family or false positive
Actinobacillus pleuropneumoniae		NZ_CP022715_02191	97.04% ISApl3_aa1	98.81% NZ_CP022715_01011	IS3 ssgr IS150	2,258,468	2,258,977	510	169	+	yes
Actinobacillus pleuropneumoniae		NZ_CP022715_02192	98.14% ISApl3_aa2	99.25% NZ_CP022715_01827	IS3 ssgr IS150	2,258,989	2,259,801	813	270	+	yes
Actinobacillus pleuropneumoniae		NZ_CP022715_02220	52.39% ISDsh3_aa4	No hit	IS1595 ssgr ISNha5	2,288,608	2,287,487	1.122	373	-	no
Actinobacillus pleuropneumoniae		NZ_CP022715_02222	87.01% ISSde2_aa1	No hit	IS481	2,289,439	2,290,461	1.023	340	+	yes
Actinobacillus pleuropneumoniae		NZ_CP022715_02256	100% ISApl2_aa1	100% NZ_CP022715_01365	IS3 ssgr IS150	2,337,239	2,337,418	180	59	+	no
Actinobacillus pleuropneumoniae		NZ_CP022715_02257	100% ISApl3_aa2	100% NZ_CP022715_01827	IS3 ssgr IS150	2,337,432	2,337,776	345	114	+	no
Actinobacillus pleuropneumoniae	MIDG2331	NZ_LN908249_00001	47.69% ISAfe9_aa2	48.72% NZ_LN908249_01500	IS21	162	1.547	1.386	461	+	no	| probable false positive |
Actinobacillus pleuropneumoniae		NZ_LN908249_00209	98.51% ISApl3_aa2	99.25% NZ_LN908249_01578	IS3 ssgr IS150	231.361	230.549	813	270	-	yes
Actinobacillus pleuropneumoniae		NZ_LN908249_00210	99.40% ISApl3_aa1	100% NZ_LN908249_02097	IS3 ssgr IS150	231.882	231.373	510	169	-	yes
Actinobacillus pleuropneumoniae		NZ_LN908249_00291	45.04% ISSm4_aa1	45.13% NZ_LN908249_01548	ISL3	320.994	322.544	1.551	516	+	yes
Actinobacillus pleuropneumoniae		NZ_LN908249_00296	35.86% ISSm4_aa4	No hit	ISL3	327.676	330.804	3.129	1.042	+	no
Actinobacillus pleuropneumoniae		NZ_LN908249_00416	42.25% ISCod2_aa1	98.85% NZ_LN908249_01887	IS256 ssgr IS1249	470.155	469.367	789	262	-	no
Actinobacillus pleuropneumoniae		NZ_LN908249_00590	98.51% ISApl3_aa2	100% NZ_LN908249_01578	IS3 ssgr IS150	663.46	662.648	813	270	-	yes
Actinobacillus pleuropneumoniae		NZ_LN908249_00591	98.22% ISApl3_aa1	100% NZ_LN908249_01579	IS3 ssgr IS150	663.981	663.472	510	169	-	yes
Actinobacillus pleuropneumoniae		NZ_LN908249_00618	45.30% ISEle1_aa1	100% NZ_LN908249_01621	IS256 ssgr IS1249	693.444	692.881	564	187	-	no
Actinobacillus pleuropneumoniae		NZ_LN908249_00929	97.04% ISApl3_aa1	99.40% NZ_LN908249_01076	IS3 ssgr IS150	1,026,737	1,027,246	510	169	+	yes
Actinobacillus pleuropneumoniae		NZ_LN908249_00930	98.14% ISApl3_aa2	99.62% NZ_LN908249_01578	IS3 ssgr IS150	1,027,258	1,028,070	813	270	+	yes
Actinobacillus pleuropneumoniae		NZ_LN908249_00958	52.09% ISDsh3_aa4	57.63% NZ_LN908249_00964	IS1595 ssgr ISNha5	1,056,874	1,055,753	1.122	373	-	no
Actinobacillus pleuropneumoniae		NZ_LN908249_00960	87.79% ISSde2_aa1	No hit	IS481	1,057,705	1,058,745	1.041	346	+	yes
Actinobacillus pleuropneumoniae		NZ_LN908249_00964	56.71% ISRssp2_aa3	57.63% NZ_LN908249_00958	IS1595 ssgr ISNha5	1,060,950	1,061,984	1.035	344	+	no
Actinobacillus pleuropneumoniae		NZ_LN908249_01006	100% ISApl2_aa1	100% NZ_LN908249_01639	IS3 ssgr IS150	1,111,979	1,112,158	180	59	+	no
Actinobacillus pleuropneumoniae		NZ_LN908249_01007	98.24% ISApl3_aa2	99.12% NZ_LN908249_00930	IS3 ssgr IS150	1,112,172	1,112,516	345	114	+	no
Actinobacillus pleuropneumoniae		NZ_LN908249_01017	46.51% ISVat1_aa1	100% NZ_LN908249_01622	IS256 ssgr IS1249	1,129,992	1,130,618	627	208	+	no
Actinobacillus pleuropneumoniae		NZ_LN908249_01076	96.44% ISApl3_aa1	99.40% NZ_LN908249_00929	IS3 ssgr IS150	1,204,377	1,204,886	510	169	+	yes
Actinobacillus pleuropneumoniae		NZ_LN908249_01077	97.77% ISApl3_aa3	99.25% NZ_LN908249_00930	IS3 ssgr IS150	1,204,898	1,205,710	813	270	+	yes
Actinobacillus pleuropneumoniae		NZ_LN908249_01215	46.51% ISVat1_aa1	100% NZ_LN908249_01622	IS256 ssgr IS1249	1,342,276	1,341,644	633	210	-	no
Actinobacillus pleuropneumoniae		NZ_LN908249_01396	57.37% ISAli20_aa1	No hit	Tn3	1,520,367	1,520,957	591	196	+	no	| probable false positive |
Actinobacillus pleuropneumoniae		NZ_LN908249_01431	100% ISVsa5_aa1	99.25% NZ_LN908249_01441	IS4 ssgr IS10	1,546,833	1,548,041	1.209	402	+	yes
Actinobacillus pleuropneumoniae		NZ_LN908249_01441	99.25% ISVsa5_aa1	99.25% NZ_LN908249_01431	IS4 ssgr IS10	1,555,764	1,554,556	1.209	402	-	yes
Actinobacillus pleuropneumoniae		NZ_LN908249_01536	48.19% ISAod1_aa1	100% NZ_LN908249_01586	IS256 ssgr IS1249	1,645,085	1,644,522	564	187	-	no
Actinobacillus pleuropneumoniae		NZ_LN908249_01548	42.78% ISSm4_aa1	45.13% NZ_LN908249_00291	ISL3	1,658,462	1,659,931	1.47	489	+	yes
Actinobacillus pleuropneumoniae		NZ_LN908249_01551	45.25% ISShvi3_aa1	46.91% NZ_LN908249_01985	IS91	1,662,453	1,663,256	804	267	+	no	| probable false positive |
Actinobacillus pleuropneumoniae		NZ_LN908249_01578	98.51% ISApl3_aa2	100% NZ_LN908249_00590	IS3 ssgr IS150	1,694,787	1,693,975	813	270	-	yes
Actinobacillus pleuropneumoniae		NZ_LN908249_01579	98.22% ISApl3_aa1	100% NZ_LN908249_00591	IS3 ssgr IS150	1,695,308	1,694,799	510	169	-	yes
Actinobacillus pleuropneumoniae		NZ_LN908249_01586	48.19% ISAod1_aa1	100% NZ_LN908249_01536	IS256 ssgr IS1249	1,704,538	1,703,975	564	187	-	no
Actinobacillus pleuropneumoniae		NZ_LN908249_01621	45.30% ISEle1_aa1	100% NZ_LN908249_00618	IS256 ssgr IS1249	1,741,087	1,741,650	564	187	+	no
Actinobacillus pleuropneumoniae		NZ_LN908249_01622	46.51% ISVat1_aa1	100% NZ_LN908249_01215	IS256 ssgr IS1249	1,742,516	1,741,884	633	210	-	no
Actinobacillus pleuropneumoniae		NZ_LN908249_01639	98.75% ISApl3_aa1	98.12% NZ_LN908249_02097	IS3 ssgr IS150	1,759,226	1,759,714	489	162	+	yes
Actinobacillus pleuropneumoniae		NZ_LN908249_01640	99.32% ISApl3_aa2	99.25% NZ_LN908249_01578	IS3 ssgr IS150	1,759,729	1,760,625	897	298	+	yes
Actinobacillus pleuropneumoniae		NZ_LN908249_01689	48.53% ISMno23_aa1	56.74% NZ_LN908249_01985	IS91	1,801,721	1,800,828	894	297	-	no	| probable false positive |
Actinobacillus pleuropneumoniae		NZ_LN908249_01887	42.65% ISCod2_aa1	100% NZ_LN908249_02098	IS256 ssgr IS1249	2,001,941	2,002,729	789	262	+	no
Actinobacillus pleuropneumoniae		NZ_LN908249_01894	0% newcandidate	not_found	New_Family	2,015,632	2,015,216	417	139	-		putative new IS family or false positive
Actinobacillus pleuropneumoniae		NZ_LN908249_01913	43.01% ISWz1_aa1	76.02% NZ_LN908249_01389	IS91	2,027,179	2,027,742	564	187	+	no	| probable false positive |
Actinobacillus pleuropneumoniae		NZ_LN908249_01917	45.58% ISAod1_aa1	91.58% NZ_LN908249_02098	IS256 ssgr IS1249	2,030,905	2,030,294	612	203	-	no
Actinobacillus pleuropneumoniae		NZ_LN908249_01985	52.97% ISWz1_aa1	56.74% NZ_LN908249_01689	IS91	2,086,848	2,087,768	921	306	+	no	| probable false positive |
Actinobacillus pleuropneumoniae		NZ_LN908249_01992	46.51% ISVat1_aa1	100% NZ_LN908249_01622	IS256 ssgr IS1249	2,092,133	2,092,759	627	208	+	no
Actinobacillus pleuropneumoniae		NZ_LN908249_02096	98.14% ISApl3_aa2	98.88% NZ_LN908249_01578	IS3 ssgr IS150	2,197,002	2,196,190	813	270	-	yes
Actinobacillus pleuropneumoniae		NZ_LN908249_02097	99.40% ISApl3_aa1	100% NZ_LN908249_00210	IS3 ssgr IS150	2,197,523	2,197,014	510	169	-	yes
Actinobacillus pleuropneumoniae		NZ_LN908249_02098	42.40% ISCod2_aa1	100% NZ_LN908249_01887	IS256 ssgr IS1249	2,198,370	2,197,516	855	284	-	no
Actinobacillus pleuropneumoniae		NZ_LN908249_02217	53.42% ISDra2_aa1	No hit	IS200/IS605	2,312,225	2,312,518	294	97	+	no
Actinobacillus pleuropneumoniae		NZ_LN908249_02220	57.46% ISSm4_aa2	No hit	ISL3	2,314,558	2,315,505	948	315	+	no
Actinobacillus pleuropneumoniae	NCTC11384	NZ_LS483358_00001	47.69% ISAfe9_aa2	48.72% NZ_LS483358_01472	IS21	13	1.356	1.344	447	+	no	| probable false positive |
Actinobacillus pleuropneumoniae		NZ_LS483358_00061	44.84% ISCge1_aa1	100% NZ_LS483358_02116	IS256 ssgr IS1249	66.783	67.481	699	232	+	no
Actinobacillus pleuropneumoniae		NZ_LS483358_00210	98.14% ISApl3_aa2	100% NZ_LS483358_01611	IS3 ssgr IS150	232.13	231.318	813	270	-	yes
Actinobacillus pleuropneumoniae		NZ_LS483358_00211	96.44% ISApl3_aa1	99.40% NZ_LS483358_01869	IS3 ssgr IS150	232.651	232.142	510	169	-	yes
Actinobacillus pleuropneumoniae		NZ_LS483358_00293	45.55% ISSm4_aa1	44.33% NZ_LS483358_01520	ISL3	321.641	323.194	1.554	517	+	yes
Actinobacillus pleuropneumoniae		NZ_LS483358_00299	35.65% ISSm4_aa4	No hit	ISL3	327.781	330.915	3.135	1.044	+	no
Actinobacillus pleuropneumoniae		NZ_LS483358_00459	45.93% ISVat1_aa1	99.52% NZ_LS483358_00960	IS256 ssgr IS1249	515.622	514.99	633	210	-	no
Actinobacillus pleuropneumoniae		NZ_LS483358_00599	45.80% ISShvi3_aa1	61.97% NZ_LS483358_01523	IS91	653.583	654.428	846	281	+	no	| probable false positive |
Actinobacillus pleuropneumoniae		NZ_LS483358_00821	97.04% ISApl3_aa1	98.22% NZ_LS483358_01132	IS3 ssgr IS150	897.52	898.029	510	169	+	no
Actinobacillus pleuropneumoniae		NZ_LS483358_00822	97.05% ISApl3_aa2	100% NZ_LS483358_02062	IS3 ssgr IS150	898.041	898.358	318	105	+	no
Actinobacillus pleuropneumoniae		NZ_LS483358_00823	98.24% ISApl3_aa2	98.24% NZ_LS483358_02062	IS3 ssgr IS150	898.385	898.729	345	114	+	no
Actinobacillus pleuropneumoniae		NZ_LS483358_00837	46.78% ISVat1_aa1	100% NZ_LS483358_01957	IS256 ssgr IS1249	911.156	910.524	633	210	-	no
Actinobacillus pleuropneumoniae		NZ_LS483358_00960	46.51% ISVat1_aa1	99.52% NZ_LS483358_00459	IS256 ssgr IS1249	1,042,677	1,043,309	633	210	+	no
Actinobacillus pleuropneumoniae		NZ_LS483358_00992	98.81% ISApl3_aa1	100% NZ_LS483358_01132	IS3 ssgr IS150	1,069,393	1,069,902	510	169	+	yes
Actinobacillus pleuropneumoniae		NZ_LS483358_00993	97.03% ISApl3_aa2	99.62% NZ_LS483358_01133	IS3 ssgr IS150	1,069,914	1,070,726	813	270	+	yes
Actinobacillus pleuropneumoniae		NZ_LS483358_01021	52.53% ISAusp1_aa3	95.41% NZ_LS483358_01739	IS1595 ssgr ISNha5	1,099,537	1,098,413	1.125	374	-	no
Actinobacillus pleuropneumoniae		NZ_LS483358_01026	58.75% ISNwi4_aa3	94.47% NZ_LS483358_01732	IS1595 ssgr ISNha5	1,103,695	1,104,795	1.101	366	+	no
Actinobacillus pleuropneumoniae		NZ_LS483358_01064	96.55% ISApl2_aa3	98.27% NZ_LS483358_00211	IS3 ssgr IS150	1,153,506	1,153,685	180	59	+	no
Actinobacillus pleuropneumoniae		NZ_LS483358_01065	96.49% ISApl3_aa2	98.24% NZ_LS483358_02114	IS3 ssgr IS150	1,153,699	1,154,043	345	114	+	no
Actinobacillus pleuropneumoniae		NZ_LS483358_01132	98.81% ISApl3_aa1	100% NZ_LS483358_00992	IS3 ssgr IS150	1,237,400	1,237,909	510	169	+	yes
Actinobacillus pleuropneumoniae		NZ_LS483358_01133	97.40% ISApl3_aa2	99.62% NZ_LS483358_00993	IS3 ssgr IS150	1,237,921	1,238,733	813	270	+	yes
Actinobacillus pleuropneumoniae		NZ_LS483358_01266	46.78% ISVat1_aa1	100% NZ_LS483358_01957	IS256 ssgr IS1249	1,373,907	1,373,275	633	210	-	no
Actinobacillus pleuropneumoniae		NZ_LS483358_01380	46.78% ISVat1_aa1	100% NZ_LS483358_01957	IS256 ssgr IS1249	1,479,581	1,480,213	633	210	+	no
Actinobacillus pleuropneumoniae		NZ_LS483358_01497	46.78% ISVat1_aa1	100% NZ_LS483358_01957	IS256 ssgr IS1249	1,597,634	1,597,002	633	210	-	no
Actinobacillus pleuropneumoniae		NZ_LS483358_01508	42.25% ISCod2_aa1	100% NZ_LS483358_01592	IS256 ssgr IS1249	1,612,429	1,611,641	789	262	-	no
Actinobacillus pleuropneumoniae		NZ_LS483358_01520	42.32% ISKpn25_aa1	44.33% NZ_LS483358_00293	ISL3	1,625,595	1,627,064	1.47	489	+	yes
Actinobacillus pleuropneumoniae		NZ_LS483358_01523	46.35% ISShvi3_aa1	61.97% NZ_LS483358_00599	IS91	1,630,439	1,629,636	804	267	-	no	| probable false positive |
Actinobacillus pleuropneumoniae		NZ_LS483358_01524	44.49% ISSm4_aa3	61.52% NZ_LS483358_01522	ISL3	1,631,851	1,630,493	1.359	452	-	yes
Actinobacillus pleuropneumoniae		NZ_LS483358_01550	98.88% ISApl3_aa2	100% NZ_LS483358_02062	IS3 ssgr IS150	1,661,969	1,661,157	813	270	-	yes
Actinobacillus pleuropneumoniae		NZ_LS483358_01551	98.81% ISApl3_aa1	98.81% NZ_LS483358_02115	IS3 ssgr IS150	1,662,490	1,661,981	510	169	-	yes
Actinobacillus pleuropneumoniae		NZ_LS483358_01558	42.25% ISCod2_aa1	100% NZ_LS483358_01592	IS256 ssgr IS1249	1,671,945	1,671,157	789	262	-	no
Actinobacillus pleuropneumoniae		NZ_LS483358_01568	55.37% ISSm4_aa2	74.67% NZ_LS483358_02239	ISL3	1,680,841	1,681,761	921	306	+	no
Actinobacillus pleuropneumoniae		NZ_LS483358_01592	42.25% ISCod2_aa1	100% NZ_LS483358_01558	IS256 ssgr IS1249	1,706,615	1,707,403	789	262	+	no
Actinobacillus pleuropneumoniae		NZ_LS483358_01593	46.78% ISVat1_aa1	100% NZ_LS483358_01957	IS256 ssgr IS1249	1,708,269	1,707,637	633	210	-	no
Actinobacillus pleuropneumoniae		NZ_LS483358_01610	98.81% ISApl3_aa1	100% NZ_LS483358_02115	IS3 ssgr IS150	1,724,984	1,725,493	510	169	+	yes
Actinobacillus pleuropneumoniae		NZ_LS483358_01611	98.14% ISApl3_aa2	100% NZ_LS483358_00210	IS3 ssgr IS150	1,725,505	1,726,317	813	270	+	yes
Actinobacillus pleuropneumoniae		NZ_LS483358_01659	48.53% ISMno23_aa1	57.09% NZ_LS483358_01950	IS91	1,766,257	1,765,364	894	297	-	no	| probable false positive |
Actinobacillus pleuropneumoniae		NZ_LS483358_01732	58.38% ISNwi4_aa3	94.47% NZ_LS483358_01026	IS1595 ssgr ISNha5	1,844,183	1,843,149	1.035	344	-	no
Actinobacillus pleuropneumoniae		NZ_LS483358_01739	51.03% ISCausp2_aa1	95.41% NZ_LS483358_01021	IS1595 ssgr ISNha5	1,848,791	1,849,912	1.122	373	+	no
Actinobacillus pleuropneumoniae		NZ_LS483358_01868	98.51% ISApl3_aa2	99.62% NZ_LS483358_01550	IS3 ssgr IS150	1,980,970	1,980,158	813	270	-	yes
Actinobacillus pleuropneumoniae		NZ_LS483358_01869	97.04% ISApl3_aa1	99.40% NZ_LS483358_00211	IS3 ssgr IS150	1,981,491	1,980,982	510	169	-	yes
Actinobacillus pleuropneumoniae		NZ_LS483358_01950	52.97% ISWz1_aa1	57.09% NZ_LS483358_01659	IS91	2,043,944	2,044,864	921	306	+	no	| probable false positive |
Actinobacillus pleuropneumoniae		NZ_LS483358_01957	46.78% ISVat1_aa1	100% NZ_LS483358_01593	IS256 ssgr IS1249	2,049,229	2,049,861	633	210	+	no
Actinobacillus pleuropneumoniae		NZ_LS483358_02032	41.20% ISTni2_aa2	No hit	IS481	2,107,974	2,106,013	1.962	653	-	no
Actinobacillus pleuropneumoniae		NZ_LS483358_02062	98.88% ISApl3_aa2	100% NZ_LS483358_01550	IS3 ssgr IS150	2,141,973	2,141,161	813	270	-	yes
Actinobacillus pleuropneumoniae		NZ_LS483358_02063	98.81% ISApl3_aa1	100% NZ_LS483358_02115	IS3 ssgr IS150	2,142,494	2,141,985	510	169	-	yes
Actinobacillus pleuropneumoniae		NZ_LS483358_02114	97.77% ISApl3_aa2	99.62% NZ_LS483358_01611	IS3 ssgr IS150	2,193,045	2,192,233	813	270	-	yes
Actinobacillus pleuropneumoniae		NZ_LS483358_02115	98.81% ISApl3_aa1	100% NZ_LS483358_02063	IS3 ssgr IS150	2,193,566	2,193,057	510	169	-	yes
Actinobacillus pleuropneumoniae		NZ_LS483358_02116	44.44% ISCge1_aa1	100% NZ_LS483358_00061	IS256 ssgr IS1249	2,194,413	2,193,715	699	232	-	no
Actinobacillus pleuropneumoniae		NZ_LS483358_02215	41.78% ISCod2_aa1	100% NZ_LS483358_01592	IS256 ssgr IS1249	2,285,262	2,286,050	789	262	+	no
Actinobacillus pleuropneumoniae		NZ_LS483358_02236	53.42% ISDra2_aa1	No hit	IS200/IS605	2,309,267	2,309,560	294	97	+	no
Actinobacillus pleuropneumoniae		NZ_LS483358_02239	58.76% ISSm4_aa2	74.67% NZ_LS483358_01568	ISL3	2,311,600	2,312,385	786	261	+	no
Actinobacillus pleuropneumoniae	AP76	NC_010939_01047	52.39% ISDsh3_aa4	No hit	IS1595 ssgr ISNha5	1121204	1120083	1.122	373	-	no
Actinobacillus pleuropneumoniae		NC_010939_02226	55.38% ISAsp20_aa1	No hit	IS200/IS605 ssgr IS200	2310237	2310677	441	146	+	no
Actinobacillus pleuropneumoniae		NC_010939_00001	47.69% ISAfe9_aa2	48.72% NC_010939_01497	IS21	143	1486	1.344	447	+	no	| probable false positive |
Actinobacillus pleuropneumoniae		NC_010939_01095	46.78% ISVat1_aa1	98.57% NC_010939_02003	IS256 ssgr IS1249	1186641	1187273	633	210	+	no
Actinobacillus pleuropneumoniae		NC_010939_01298	39.63% ISBith1_aa1	100% NC_010939_02003	IS256 ssgr IS1249	1398821	1398195	627	208	-	no
Actinobacillus pleuropneumoniae		NC_010939_01533	42.60% ISCod2_aa1	100% NC_010939_01618	IS256 ssgr IS1249	1626853	1626065	789	262	-	no
Actinobacillus pleuropneumoniae		NC_010939_01567	42.60% ISCod2_aa1	100% NC_010939_01618	IS256 ssgr IS1249	1661631	1662419	789	262	+	no
Actinobacillus pleuropneumoniae		NC_010939_01618	42.60% ISCod2_aa1	100% NC_010939_01567	IS256 ssgr IS1249	1720857	1721645	789	262	+	no
Actinobacillus pleuropneumoniae		NC_010939_01908	46.07% ISAod1_aa1	91.91% NC_010939_01618	IS256 ssgr IS1249	2008033	2007434	600	199	-	no
Actinobacillus pleuropneumoniae		NC_010939_02003	39.63% ISBith1_aa1	100% NC_010939_01298	IS256 ssgr IS1249	2090789	2091421	633	210	+	no
Actinobacillus pleuropneumoniae		NC_010939_02108	42.34% ISCod2_aa1	100% NC_010939_01618	IS256 ssgr IS1249	2196436	2195582	855	284	-	no
Actinobacillus pleuropneumoniae		NC_010939_00215	98.14% ISApl2_aa3	100% NC_010939_01638	IS3 ssgr IS150	235624	234812	813	270	-	no
Actinobacillus pleuropneumoniae		NC_010939_00216	99.40% ISApl3_aa1	98.81% NC_010939_01637	IS3 ssgr IS150	236145	235636	510	169	-	no
Actinobacillus pleuropneumoniae		NC_010939_00683	83.70% ISApl3_aa2	83.70% NC_010939_01638	IS3 ssgr IS150	732583	731894	690	229	-	yes
Actinobacillus pleuropneumoniae		NC_010939_00684	97.63% ISApl3_aa1	98.22% NC_010939_00216	IS3 ssgr IS150	733104	732595	510	169	-	yes
Actinobacillus pleuropneumoniae		NC_010939_01018	97.04% ISApl3_aa1	100% NC_010939_01574	IS3 ssgr IS150	1090974	1091483	510	169	+	no
Actinobacillus pleuropneumoniae		NC_010939_01019	98.14% ISApl2_aa3	100% NC_010939_01638	IS3 ssgr IS150	1091495	1092307	813	270	+	no
Actinobacillus pleuropneumoniae		NC_010939_01085	100% ISApl2_aa1	100% NC_010939_01637	IS3 ssgr IS150	1170934	1171113	180	59	+	no
Actinobacillus pleuropneumoniae		NC_010939_01086	99.12% ISApl2_aa3	99.12% NC_010939_01638	IS3 ssgr IS150	1171127	1171471	345	114	+	no
Actinobacillus pleuropneumoniae		NC_010939_01159	100% ISApl2_aa3	100% NC_010939_01637	IS3 ssgr IS150	1262552	1262845	294	97	+	no
Actinobacillus pleuropneumoniae		NC_010939_01161	96.07% ISApl3_aa2	99.03% NC_010939_00683	IS3 ssgr IS150	1263073	1263390	318	105	+	no
Actinobacillus pleuropneumoniae		NC_010939_01162	97.36% ISApl2_aa3	99.12% NC_010939_01638	IS3 ssgr IS150	1263417	1263761	345	114	+	no
Actinobacillus pleuropneumoniae		NC_010939_01574	97.04% ISApl3_aa1	100% NC_010939_01018	IS3 ssgr IS150	1670826	1671335	510	169	+	no
Actinobacillus pleuropneumoniae		NC_010939_01575	98.34% ISApl2_aa3	100% NC_010939_01638	IS3 ssgr IS150	1671347	1671892	546	181	+	no
Actinobacillus pleuropneumoniae		NC_010939_01576	97.67% ISApl3_aa2	100% NC_010939_01162	IS3 ssgr IS150	1671899	1672159	261	86	+	no
Actinobacillus pleuropneumoniae		NC_010939_01637	98.22% ISApl3_aa1	98.81% NC_010939_01574	IS3 ssgr IS150	1740443	1740952	510	169	+	no
Actinobacillus pleuropneumoniae		NC_010939_01638	98.14% ISApl2_aa3	100% NC_010939_01019	IS3 ssgr IS150	1740964	1741776	813	270	+	no
Actinobacillus pleuropneumoniae		NC_010939_02105	99.12% ISApl2_aa3	100% NC_010939_00683	IS3 ssgr IS150	2194724	2194380	345	114	-	no
Actinobacillus pleuropneumoniae		NC_010939_02106	96.07% ISApl3_aa2	99.03% NC_010939_00683	IS3 ssgr IS150	2195068	2194751	318	105	-	no
Actinobacillus pleuropneumoniae		NC_010939_02107	97.63% ISApl3_aa1	99.40% NC_010939_01574	IS3 ssgr IS150	2195589	2195080	510	169	-	no
Actinobacillus pleuropneumoniae		NC_010939_00390	44.25% ISXca2_aa2	100% NC_010939_01934	IS3 ssgr IS407	425473	423545	1.929	642	-	no
Actinobacillus pleuropneumoniae		NC_010939_01934	44.25% ISXca2_aa2	100% NC_010939_00390	IS3 ssgr IS407	2039453	2037525	1.929	642	-	no
Actinobacillus pleuropneumoniae		NC_010939_00412	100% ISApl1_aa1	100% NC_010939_01733	IS30	451446	452369	924	307	+	no
Actinobacillus pleuropneumoniae		NC_010939_00542	100% ISApl1_aa1	100% NC_010939_01733	IS30	576367	575444	924	307	-	no
Actinobacillus pleuropneumoniae		NC_010939_01098	100% ISApl1_aa1	100% NC_010939_01733	IS30	1192498	1193421	924	307	+	no
Actinobacillus pleuropneumoniae		NC_010939_01218	100% ISApl1_aa1	100% NC_010939_01733	IS30	1322730	1321807	924	307	-	no
Actinobacillus pleuropneumoniae		NC_010939_01733	100% ISApl1_aa1	100% NC_010939_01218	IS30	1835769	1834846	924	307	-	no
Actinobacillus pleuropneumoniae		NC_010939_00379	100% ISVsa5_aa1	100% NC_010939_01923	IS4 ssgr IS10	413379	414587	1.209	402	+	yes
Actinobacillus pleuropneumoniae		NC_010939_01923	100% ISVsa5_aa1	100% NC_010939_00379	IS4 ssgr IS10	2027359	2028567	1.209	402	+	yes
Actinobacillus pleuropneumoniae		NC_010939_01048	87.79% ISSde2_aa1	100% NC_010939_01619	IS481	1121723	1122763	1.041	346	+	yes
Actinobacillus pleuropneumoniae		NC_010939_01054	87.79% ISSde2_aa1	100% NC_010939_01619	IS481	1130177	1131217	1.041	346	+	yes
Actinobacillus pleuropneumoniae		NC_010939_01619	87.79% ISSde2_aa1	100% NC_010939_01054	IS481	1722154	1723194	1.041	346	+	yes
Actinobacillus pleuropneumoniae		NC_010939_01603	46.35% ISShvi3_aa1	47.39% NC_010939_01996	IS91	1703644	1702841	804	267	-	no	| probable false positive |
Actinobacillus pleuropneumoniae		NC_010939_01686	48.53% ISMno23_aa1	56.31% NC_010939_01996	IS91	1781657	1780764	894	297	-	no	| probable false positive |
Actinobacillus pleuropneumoniae		NC_010939_01903	43.01% ISWz1_aa1	50% NC_010939_01686	IS91	2004382	2004945	564	187	+	no	| probable false positive |
Actinobacillus pleuropneumoniae		NC_010939_01996	53.46% ISWz1_aa1	56.31% NC_010939_01686	IS91	2085504	2086424	921	306	+	no	| probable false positive |
Actinobacillus pleuropneumoniae		NC_010939_00299	44.50% ISSm4_aa1	45.84% NC_010939_01606	ISL3	326223	327776	1.554	517	+	yes
Actinobacillus pleuropneumoniae		NC_010939_00306	35.53% ISSm4_aa4	No hit	ISL3	332265	335399	3.135	1.044	+	no
Actinobacillus pleuropneumoniae		NC_010939_01543	55.70% ISSm4_aa2	No hit	ISL3	1635809	1636729	921	306	+	no
Actinobacillus pleuropneumoniae		NC_010939_01606	43.04% ISSm4_aa1	45.84% NC_010939_00299	ISL3	1707692	1706223	1.47	489	-	yes
Actinobacillus pleuropneumoniae	NCTC1097	NZ_LR134515_00994	52.39% ISDsh3_aa4	58.21% NZ_LR134515_01003	IS1595 ssgr ISNha5	1087833	1086712	1.122	373	-	no
Actinobacillus pleuropneumoniae		NZ_LR134515_01003	57.01% ISRssp2_aa3	58.21% NZ_LR134515_00994	IS1595 ssgr ISNha5	1093338	1094372	1.035	344	+	no
Actinobacillus pleuropneumoniae		NZ_LR134515_02196	54.13% ISAsp20_aa1	No hit	IS200/IS605 ssgr IS200	2302170	2302610	441	146	+	no
Actinobacillus pleuropneumoniae		NZ_LR134515_00001	47.69% ISAfe9_aa2	48.72% NZ_LR134515_01491	IS21	1	1344	1.344	447	+	no	| probable false positive |
Actinobacillus pleuropneumoniae		NZ_LR134515_00026	40.09% ISBith1_aa1	98.57% NZ_LR134515_01977	IS256 ssgr IS1249	30908	30276	633	210	-	no
Actinobacillus pleuropneumoniae		NZ_LR134515_01289	47.39% ISVat1_aa1	99.04% NZ_LR134515_01977	IS256 ssgr IS1249	1398392	1397760	633	210	-	no
Actinobacillus pleuropneumoniae		NZ_LR134515_01526	42.60% ISCod2_aa1	100% NZ_LR134515_01643	IS256 ssgr IS1249	1636088	1635300	789	262	-	no
Actinobacillus pleuropneumoniae		NZ_LR134515_01562	45.30% ISEle1_aa1	100% NZ_LR134515_01526	IS256 ssgr IS1249	1672611	1673192	582	193	+	no
Actinobacillus pleuropneumoniae		NZ_LR134515_01643	42.60% ISCod2_aa1	100% NZ_LR134515_01526	IS256 ssgr IS1249	1762942	1762154	789	262	-	no
Actinobacillus pleuropneumoniae		NZ_LR134515_01902	46.07% ISAod1_aa1	91.91% NZ_LR134515_01526	IS256 ssgr IS1249	2017788	2017189	600	199	-	no
Actinobacillus pleuropneumoniae		NZ_LR134515_01977	40.09% ISBith1_aa1	98.57% NZ_LR134515_00026	IS256 ssgr IS1249	2081450	2082082	633	210	+	no
Actinobacillus pleuropneumoniae		NZ_LR134515_02079	41.96% ISCod2_aa1	100% NZ_LR134515_01643	IS256 ssgr IS1249	2188357	2187503	855	284	-	no
Actinobacillus pleuropneumoniae		NZ_LR134515_00213	98.51% ISApl3_aa2	99.62% NZ_LR134515_01154	IS3 ssgr IS150	231551	230739	813	270	-	yes
Actinobacillus pleuropneumoniae		NZ_LR134515_00214	99.40% ISApl3_aa1	100% NZ_LR134515_00650	IS3 ssgr IS150	232072	231563	510	169	-	yes
Actinobacillus pleuropneumoniae		NZ_LR134515_00649	98.14% ISApl3_aa2	98.88% NZ_LR134515_00953	IS3 ssgr IS150	705844	705032	813	270	-	yes
Actinobacillus pleuropneumoniae		NZ_LR134515_00650	99.40% ISApl3_aa1	100% NZ_LR134515_00214	IS3 ssgr IS150	706365	705856	510	169	-	yes
Actinobacillus pleuropneumoniae		NZ_LR134515_00952	97.63% ISApl3_aa1	100% NZ_LR134515_01421	IS3 ssgr IS150	1047070	1047579	510	169	+	yes
Actinobacillus pleuropneumoniae		NZ_LR134515_00953	99.25% ISApl3_aa2	99.62% NZ_LR134515_01422	IS3 ssgr IS150	1047591	1048403	813	270	+	yes
Actinobacillus pleuropneumoniae		NZ_LR134515_00965	98.22% ISApl3_aa1	100% NZ_LR134515_02078	IS3 ssgr IS150	1057694	1058203	510	169	+	no
Actinobacillus pleuropneumoniae		NZ_LR134515_00966	98.14% ISApl2_aa3	99.25% NZ_LR134515_01154	IS3 ssgr IS150	1058215	1059027	813	270	+	no
Actinobacillus pleuropneumoniae		NZ_LR134515_01040	100% ISApl2_aa3	100% NZ_LR134515_00650	IS3 ssgr IS150	1142131	1141841	291	96	-	no
Actinobacillus pleuropneumoniae		NZ_LR134515_01154	98.88% ISApl3_aa2	99.62% NZ_LR134515_00213	IS3 ssgr IS150	1262324	1263136	813	270	+	no
Actinobacillus pleuropneumoniae		NZ_LR134515_01421	97.63% ISApl3_aa1	100% NZ_LR134515_00952	IS3 ssgr IS150	1528281	1528790	510	169	+	yes
Actinobacillus pleuropneumoniae		NZ_LR134515_01422	98.88% ISApl3_aa2	99.62% NZ_LR134515_00953	IS3 ssgr IS150	1528802	1529614	813	270	+	yes
Actinobacillus pleuropneumoniae		NZ_LR134515_01569	97.04% ISApl3_aa1	98.81% NZ_LR134515_02078	IS3 ssgr IS150	1681859	1682368	510	169	+	yes
Actinobacillus pleuropneumoniae		NZ_LR134515_01570	97.77% ISApl3_aa2	98.88% NZ_LR134515_02077	IS3 ssgr IS150	1682380	1683192	813	270	+	yes
Actinobacillus pleuropneumoniae		NZ_LR134515_01623	97.77% ISApl3_aa2	98.51% NZ_LR134515_01154	IS3 ssgr IS150	1742857	1742045	813	270	-	yes
Actinobacillus pleuropneumoniae		NZ_LR134515_01624	98.22% ISApl3_aa1	100% NZ_LR134515_02078	IS3 ssgr IS150	1743378	1742869	510	169	-	yes
Actinobacillus pleuropneumoniae		NZ_LR134515_02066	98.14% ISApl3_aa2	100% NZ_LR134515_02077	IS3 ssgr IS150	2177426	2176614	813	270	-	no
Actinobacillus pleuropneumoniae		NZ_LR134515_02077	98.14% ISApl3_aa2	100% NZ_LR134515_02066	IS3 ssgr IS150	2186989	2186177	813	270	-	yes
Actinobacillus pleuropneumoniae		NZ_LR134515_02078	98.22% ISApl3_aa1	100% NZ_LR134515_00965	IS3 ssgr IS150	2187510	2187001	510	169	-	yes
Actinobacillus pleuropneumoniae		NZ_LR134515_00851	87.79% ISSde2_aa1	100% NZ_LR134515_01642	IS481	934276	933236	1.041	346	-	yes
Actinobacillus pleuropneumoniae		NZ_LR134515_00995	87.79% ISSde2_aa1	100% NZ_LR134515_01642	IS481	1088350	1089390	1.041	346	+	yes
Actinobacillus pleuropneumoniae		NZ_LR134515_01071	43.08% ISAzs36_aa2	No hit	IS481	1180159	1178987	1.173	390	-	yes
Actinobacillus pleuropneumoniae		NZ_LR134515_01072	42.11% ISAzs36_aa1	No hit	IS481	1182014	1180182	1.833	610	-	no
Actinobacillus pleuropneumoniae		NZ_LR134515_01642	87.79% ISSde2_aa1	100% NZ_LR134515_00995	IS481	1761645	1760605	1.041	346	-	yes
Actinobacillus pleuropneumoniae		NZ_LR134515_01597	46.35% ISShvi3_aa1	47.39% NZ_LR134515_01970	IS91	1714722	1713919	804	267	-	no	| probable false positive |
Actinobacillus pleuropneumoniae		NZ_LR134515_01680	48.53% ISMno23_aa1	57.09% NZ_LR134515_01970	IS91	1792703	1791810	894	297	-	no	| probable false positive |
Actinobacillus pleuropneumoniae		NZ_LR134515_01898	43.01% ISWz1_aa1	50% NZ_LR134515_01680	IS91	2014074	2014637	564	187	+	no	| probable false positive |
Actinobacillus pleuropneumoniae		NZ_LR134515_01970	53.46% ISWz1_aa1	57.09% NZ_LR134515_01680	IS91	2076083	2077003	921	306	+	no	| probable false positive |
Actinobacillus pleuropneumoniae		NZ_LR134515_00294	44.50% ISSm4_aa1	45.13% NZ_LR134515_01600	ISL3	321132	322685	1.554	517	+	yes
Actinobacillus pleuropneumoniae		NZ_LR134515_00303	35.50% ISSm4_aa4	No hit	ISL3	32846	331588	3.129	1.042	+	no
Actinobacillus pleuropneumoniae		NZ_LR134515_01552	57.98% ISSm4_aa2	93.62% NZ_LR134515_02200	ISL3	1663445	1662525	921	306	-	no
Actinobacillus pleuropneumoniae		NZ_LR134515_01598	44.49% ISSm4_aa3	62.15% NZ_LR134515_01596	ISL3	1716293	1714776	1.518	505	-	yes
Actinobacillus pleuropneumoniae		NZ_LR134515_01600	42.26% ISKpn25_aa1	45.13% NZ_LR134515_00294	ISL3	1718763	1717294	1.47	489	-	yes
Actinobacillus pleuropneumoniae		NZ_LR134515_02199	59.55% ISSm4_aa2	89.47% NZ_LR134515_01552	ISL3	2304643	2304930	288	95	+	no
Actinobacillus pleuropneumoniae		NZ_LR134515_02200	58.73% ISSm4_aa2	93.62% NZ_LR134515_01552	ISL3	2304943	2305590	648	215	+	no
Actinobacillus pleuropneumoniae	L20	NC_009053_01003	52.09% ISDsh3_aa4	57.92% NC_009053_01010	IS1595 ssgr ISNha5	1089004	1087883	1.122	373	-	no
Actinobacillus pleuropneumoniae		NC_009053_01010	57.01% ISRssp2_aa3	57.92% NC_009053_01003	IS1595 ssgr ISNha5	1093081	1094115	1.035	344	+	no
Actinobacillus pleuropneumoniae		NC_009053_02168	53.90% ISAsp20_aa1	No hit	IS200/IS605 ssgr IS200	2249794	2250234	441	146	+	no
Actinobacillus pleuropneumoniae		NC_009053_00001	47.69% ISAfe9_aa2	48.72% NC_009053_01467	IS21	204	1547	1.344	447	+	no	| probable false positive |
Actinobacillus pleuropneumoniae		NC_009053_00050	42.60% ISCod2_aa1	100% NC_009053_02046	IS256 ssgr IS1249	57073	56285	789	262	-	no
Actinobacillus pleuropneumoniae		NC_009053_00815	47.47% ISVesp1_aa1	100% NC_009053_02126	IS256 ssgr IS1249	881728	88233	603	200	+	no
Actinobacillus pleuropneumoniae		NC_009053_00851	42.60% ISCod2_aa1	100% NC_009053_01317	IS256 ssgr IS1249	921123	921911	789	262	+	no
Actinobacillus pleuropneumoniae		NC_009053_00978	46.57% ISEle1_aa1	100% NC_009053_02126	IS256 ssgr IS1249	1065009	1064548	462	153	-	no
Actinobacillus pleuropneumoniae		NC_009053_01260	47.57% ISAar5_aa1	99.52% NC_009053_01941	IS256 ssgr IS1249	1367283	1366651	633	210	-	no
Actinobacillus pleuropneumoniae		NC_009053_01299	42.60% ISCod2_aa1	100% NC_009053_01317	IS256 ssgr IS1249	1408957	1409745	789	262	+	no
Actinobacillus pleuropneumoniae		NC_009053_01317	42.60% ISCod2_aa1	100% NC_009053_01299	IS256 ssgr IS1249	1432046	1432834	789	262	+	no
Actinobacillus pleuropneumoniae		NC_009053_01495	42.60% ISCod2_aa1	100% NC_009053_02046	IS256 ssgr IS1249	1598262	1597474	789	262	-	no
Actinobacillus pleuropneumoniae		NC_009053_01540	42.60% ISCod2_aa1	100% NC_009053_02046	IS256 ssgr IS1249	1649024	1648236	789	262	-	no
Actinobacillus pleuropneumoniae		NC_009053_01550	42.60% ISCod2_aa1	100% NC_009053_02046	IS256 ssgr IS1249	1664641	1663853	789	262	-	no
Actinobacillus pleuropneumoniae		NC_009053_01584	42.60% ISCod2_aa1	100% NC_009053_02046	IS256 ssgr IS1249	1697871	1698659	789	262	+	no
Actinobacillus pleuropneumoniae		NC_009053_01585	46.01% ISAar5_aa1	99.52% NC_009053_01941	IS256 ssgr IS1249	1699525	1698893	633	210	-	no
Actinobacillus pleuropneumoniae		NC_009053_01849	42.25% ISCod2_aa1	99.61% NC_009053_02046	IS256 ssgr IS1249	1955367	1956155	789	262	+	no
Actinobacillus pleuropneumoniae		NC_009053_01941	47.09% ISVat1_aa1	99.52% NC_009053_01585	IS256 ssgr IS1249	2033633	2034265	633	210	+	no
Actinobacillus pleuropneumoniae		NC_009053_02046	42.60% ISCod2_aa1	100% NC_009053_01584	IS256 ssgr IS1249	2134926	2134138	789	262	-	no
Actinobacillus pleuropneumoniae		NC_009053_02126	47.47% ISVesp1_aa1	100% NC_009053_00815	IS256 ssgr IS1249	2208186	2207584	603	200	-	no
Actinobacillus pleuropneumoniae		NC_009053_00211	98.24% ISApl3_aa2	98.24% NC_009053_01048	IS3 ssgr IS150	227868	227524	345	114	-	no
Actinobacillus pleuropneumoniae		NC_009053_00212	97.05% ISApl3_aa2	100% NC_009053_00649	IS3 ssgr IS150	228212	227895	318	105	-	no
Actinobacillus pleuropneumoniae		NC_009053_00213	100% ISApl3_aa1	100% NC_009053_01784	IS3 ssgr IS150	228733	228224	510	169	-	no
Actinobacillus pleuropneumoniae		NC_009053_00649	98.14% ISApl3_aa2	98.14% NC_009053_01783	IS3 ssgr IS150	699494	698682	813	270	-	yes
Actinobacillus pleuropneumoniae		NC_009053_00650	99.40% ISApl3_aa1	99.40% NC_009053_01784	IS3 ssgr IS150	700015	699506	510	169	-	yes
Actinobacillus pleuropneumoniae		NC_009053_00973	95.89% ISApl2_aa2	100% NC_009053_01047	IS3 ssgr IS150	1058385	1058627	243	80	+	no
Actinobacillus pleuropneumoniae		NC_009053_00974	98.30% ISApl3_aa2	96.82% NC_009053_01121	IS3 ssgr IS150	1058566	1058949	384	127	+	no
Actinobacillus pleuropneumoniae		NC_009053_01046	97.63% ISApl3_aa1	98.22% NC_009053_00650	IS3 ssgr IS150	1138339	1138848	510	169	+	no
Actinobacillus pleuropneumoniae		NC_009053_01047	95.89% ISApl2_aa2	100% NC_009053_00973	IS3 ssgr IS150	1138953	1139195	243	80	+	no
Actinobacillus pleuropneumoniae		NC_009053_01048	98.24% ISApl3_aa2	99.12% NC_009053_00649	IS3 ssgr IS150	1139326	1139670	345	114	+	no
Actinobacillus pleuropneumoniae		NC_009053_01051	100% ISApl2_aa1	100% NC_009053_01784	IS3 ssgr IS150	1143527	1143706	180	59	+	no
Actinobacillus pleuropneumoniae		NC_009053_01052	100% ISApl3_aa2	100% NC_009053_01783	IS3 ssgr IS150	1143720	1144064	345	114	+	no
Actinobacillus pleuropneumoniae		NC_009053_01119	98.96% ISApl2_aa3	97.97% NC_009053_01784	IS3 ssgr IS150	1228708	1229016	309	102	+	no
Actinobacillus pleuropneumoniae		NC_009053_01120	94.52% ISApl3_aa2	97.5% NC_009053_01047	IS3 ssgr IS150	1229323	1229565	243	80	+	no
Actinobacillus pleuropneumoniae		NC_009053_01121	99.41% ISApl3_aa2	99.41% NC_009053_01783	IS3 ssgr IS150	1229504	1230040	537	178	+	no
Actinobacillus pleuropneumoniae		NC_009053_01532	99.62% ISApl3_aa2	99.62% NC_009053_01603	IS3 ssgr IS150	1639046	1638234	813	270	-	yes
Actinobacillus pleuropneumoniae		NC_009053_01533	99.40% ISApl3_aa1	99.40% NC_009053_01784	IS3 ssgr IS150	1639567	1639058	510	169	-	yes
Actinobacillus pleuropneumoniae		NC_009053_01602	100% ISApl3_aa1	100% NC_009053_01784	IS3 ssgr IS150	1716239	1716748	510	169	+	yes
Actinobacillus pleuropneumoniae		NC_009053_01603	100% ISApl3_aa2	99.62% NC_009053_01532	IS3 ssgr IS150	1716760	1717572	813	270	+	yes
Actinobacillus pleuropneumoniae		NC_009053_01783	100% ISApl3_aa2	100% NC_009053_01603	IS3 ssgr IS150	1890105	1889293	813	270	-	yes
Actinobacillus pleuropneumoniae		NC_009053_01784	100% ISApl3_aa1	99.40% NC_009053_01533	IS3 ssgr IS150	1890626	1890117	510	169	-	yes
Actinobacillus pleuropneumoniae		NC_009053_01005	87.79% ISSde2_aa1	No hit	IS481	1089835	1090875	1.041	346	+	yes
Actinobacillus pleuropneumoniae		NC_009053_01650	48.53% ISMno23_aa1	57.09% NC_009053_01934	IS91	1757455	1756562	894	297	-	no	| probable false positive |
Actinobacillus pleuropneumoniae		NC_009053_01934	53.46% ISWz1_aa1	57.09% NC_009053_01650	IS91	2028348	2029268	921	306	+	no	| probable false positive |
Actinobacillus pleuropneumoniae		NC_009053_00294	50.24% ISSm4_aa1	47.24% NC_009053_01266	ISL3	31918	319938	759	252	+	no
Actinobacillus pleuropneumoniae		NC_009053_00299	35.60% ISSm4_aa4	45.45% NC_009053_00674	ISL3	322648	325785	3.138	1.045	+	no
Actinobacillus pleuropneumoniae		NC_009053_00671	46.59% ISKpn25_aa1	42.07% NC_009053_01266	ISL3	72103	722595	1.566	521	+	yes
Actinobacillus pleuropneumoniae		NC_009053_00674	40.67% ISKpn25_aa3	45.45% NC_009053_00299	ISL3	724743	727883	3.141	1.046	+	no
Actinobacillus pleuropneumoniae		NC_009053_01266	47.48% ISKpn25_aa1	43.18% NC_009053_00671	ISL3	1374797	1373145	1.653	550	-	yes
Actinobacillus pleuropneumoniae		NC_009053_01390	55.83% ISSm4_aa2	63.96% NC_009053_01560	ISL3	1499516	1498758	759	252	-	no
Actinobacillus pleuropneumoniae		NC_009053_01560	57.10% ISSm4_aa2	75.65% NC_009053_02171	ISL3	1673509	1674525	1.017	338	+	no
Actinobacillus pleuropneumoniae		NC_009053_02171	58.76% ISSm4_aa2	75.65% NC_009053_01560	ISL3	2252274	2253059	786	261	+	no
Actinobacillus pleuropneumoniae		NC_009053_01801	48.07% ISPa4_aa1	No hit	ISNCY	1908869	1907178	1.692	563	-	yes
Actinobacillus pleuropneumoniae	JL03	NC_010278_00966	52.09% ISDsh3_aa4	57.63% NC_010278_00972	IS1595 ssgr ISNha5	1053237	1052116	1.122	373	-	no
Actinobacillus pleuropneumoniae		NC_010278_00972	56.71% ISRssp2_aa3	57.63% NC_010278_00966	IS1595 ssgr ISNha5	1057313	1058347	1.035	344	+	no
Actinobacillus pleuropneumoniae		NC_010278_02115	53.42% ISDra2_aa1	No hit	IS200/IS605	2216792	2217085	294	97	+	no
Actinobacillus pleuropneumoniae		NC_010278_00001	47.69% ISAfe9_aa2	48.72% NC_010278_01417	IS21	101	1486	1.386	461	+	no	| probable false positive |
Actinobacillus pleuropneumoniae		NC_010278_00410	42.60% ISCod2_aa1	100% NC_010278_02124	IS256 ssgr IS1249	44444	445228	789	262	+	no
Actinobacillus pleuropneumoniae		NC_010278_00433	42.60% ISCod2_aa1	100% NC_010278_02124	IS256 ssgr IS1249	470959	470171	789	262	-	no
Actinobacillus pleuropneumoniae		NC_010278_01216	46.78% ISVat1_aa1	100% NC_010278_01892	IS256 ssgr IS1249	1330258	1329626	633	210	-	no
Actinobacillus pleuropneumoniae		NC_010278_01450	42.60% ISCod2_aa1	100% NC_010278_02124	IS256 ssgr IS1249	1562385	1561597	789	262	-	no
Actinobacillus pleuropneumoniae		NC_010278_01501	42.60% ISCod2_aa1	100% NC_010278_02124	IS256 ssgr IS1249	1621823	1621035	789	262	-	no
Actinobacillus pleuropneumoniae		NC_010278_01537	42.60% ISCod2_aa1	100% NC_010278_02124	IS256 ssgr IS1249	1658920	1659708	789	262	+	no
Actinobacillus pleuropneumoniae		NC_010278_01538	46.78% ISVat1_aa1	100% NC_010278_01892	IS256 ssgr IS1249	1660574	1659942	633	210	-	no
Actinobacillus pleuropneumoniae		NC_010278_01892	46.78% ISVat1_aa1	100% NC_010278_01538	IS256 ssgr IS1249	1995317	1995949	633	210	+	no
Actinobacillus pleuropneumoniae		NC_010278_01997	41.96% ISCod2_aa1	100% NC_010278_02124	IS256 ssgr IS1249	2103042	2102188	855	284	-	no
Actinobacillus pleuropneumoniae		NC_010278_02124	42.60% ISCod2_aa1	100% NC_010278_01537	IS256 ssgr IS1249	2224531	2225319	789	262	+	no
Actinobacillus pleuropneumoniae		NC_010278_00212	98.51% ISApl2_aa2	100% NC_010278_01556	IS3 ssgr IS150	229529	228717	813	270	-	no
Actinobacillus pleuropneumoniae		NC_010278_00213	99.13% ISApl3_aa1	100% NC_010278_01494	IS3 ssgr IS150	229891	229541	351	116	-	no
Actinobacillus pleuropneumoniae		NC_010278_00232	97.63% ISApl3_aa1	98.81% NC_010278_01494	IS3 ssgr IS150	249878	250387	510	169	+	no
Actinobacillus pleuropneumoniae		NC_010278_00233	97.05% ISApl2_aa3	99.01% NC_010278_01945	IS3 ssgr IS150	250399	250716	318	105	+	no
Actinobacillus pleuropneumoniae		NC_010278_00235	100% ISApl3_aa2	100% NC_010278_01556	IS3 ssgr IS150	250911	251087	177	58	+	no
Actinobacillus pleuropneumoniae		NC_010278_00609	98.24% ISApl3_aa2	98.24% NC_010278_01945	IS3 ssgr IS150	659289	658945	345	114	-	no
Actinobacillus pleuropneumoniae		NC_010278_00610	95.09% ISApl3_aa2	97.14% NC_010278_00233	IS3 ssgr IS150	659633	659316	318	105	-	no
Actinobacillus pleuropneumoniae		NC_010278_00611	97.63% ISApl3_aa1	97.63% NC_010278_01996	IS3 ssgr IS150	660154	659645	510	169	-	no
Actinobacillus pleuropneumoniae		NC_010278_00937	96.44% ISApl3_aa1	99.40% NC_010278_01996	IS3 ssgr IS150	1023096	1023605	510	169	+	no
Actinobacillus pleuropneumoniae		NC_010278_00938	98.14% ISApl2_aa2	99.62% NC_010278_01556	IS3 ssgr IS150	1023617	1024429	813	270	+	no
Actinobacillus pleuropneumoniae		NC_010278_01012	100% ISApl2_aa1	100% NC_010278_01555	IS3 ssgr IS150	1109424	1109603	180	59	+	no
Actinobacillus pleuropneumoniae		NC_010278_01013	100% ISApl3_aa2	100% NC_010278_01945	IS3 ssgr IS150	1109617	1109961	345	114	+	no
Actinobacillus pleuropneumoniae		NC_010278_01081	100% ISApl2_aa1	100% NC_010278_01555	IS3 ssgr IS150	1193289	1193798	510	169	+	yes
Actinobacillus pleuropneumoniae		NC_010278_01082	100% ISApl2_aa2	98.88% NC_010278_01995	IS3 ssgr IS150	1193810	1194622	813	270	+	yes
Actinobacillus pleuropneumoniae		NC_010278_01493	99.62% ISApl2_aa2	99.62% NC_010278_01945	IS3 ssgr IS150	1611847	1611053	795	264	-	no
Actinobacillus pleuropneumoniae		NC_010278_01494	97.63% ISApl3_aa1	98.81% NC_010278_00232	IS3 ssgr IS150	1612368	1611859	510	169	-	no
Actinobacillus pleuropneumoniae		NC_010278_01555	100% ISApl2_aa1	100% NC_010278_01081	IS3 ssgr IS150	1677285	1677794	510	169	+	no
Actinobacillus pleuropneumoniae		NC_010278_01556	98.51% ISApl2_aa2	100% NC_010278_00212	IS3 ssgr IS150	1677806	1678618	813	270	+	no
Actinobacillus pleuropneumoniae		NC_010278_01944	97.04% ISApl3_aa1	100% NC_010278_01996	IS3 ssgr IS150	2050442	2050951	510	169	+	no
Actinobacillus pleuropneumoniae		NC_010278_01945	98.88% ISApl2_aa3	100% NC_010278_01995	IS3 ssgr IS150	2050963	2051775	813	270	+	no
Actinobacillus pleuropneumoniae		NC_010278_01995	98.88% ISApl2_aa2	100% NC_010278_01945	IS3 ssgr IS150	2101674	2100862	813	270	-	no
Actinobacillus pleuropneumoniae		NC_010278_01996	97.04% ISApl3_aa1	100% NC_010278_01944	IS3 ssgr IS150	2102195	2101686	510	169	-	no
Actinobacillus pleuropneumoniae		NC_010278_00968	87.79% ISSde2_aa1	100% NC_010278_00981	IS481	1054068	1055108	1.041	346	+	yes
Actinobacillus pleuropneumoniae		NC_010278_00981	87.79% ISSde2_aa1	100% NC_010278_00968	IS481	1067928	1068968	1.041	346	+	yes
Actinobacillus pleuropneumoniae		NC_010278_01466	45.25% ISShvi3_aa1	48.58% NC_010278_01885	IS91	1579521	1580321	801	266	+	no	| probable false positive |
Actinobacillus pleuropneumoniae		NC_010278_01604	48.53% ISMno23_aa1	56.74% NC_010278_01885	IS91	1718500	1717607	894	297	-	no	| probable false positive |
Actinobacillus pleuropneumoniae		NC_010278_01885	52.97% ISWz1_aa1	56.74% NC_010278_01604	IS91	1989951	1990871	921	306	+	no	| probable false positive |
Actinobacillus pleuropneumoniae		NC_010278_00303	44.50% ISSm4_aa1	45.60% NC_010278_01463	ISL3	321298	322851	1.554	517	+	yes
Actinobacillus pleuropneumoniae		NC_010278_00309	35.52% ISSm4_aa4	No hit	ISL3	327447	330584	3.138	1.045	+	no
Actinobacillus pleuropneumoniae		NC_010278_01463	42.78% ISSm4_aa1	45.60% NC_010278_00303	ISL3	1575530	1576999	1.47	489	+	yes
Actinobacillus pleuropneumoniae		NC_010278_01511	56.02% ISSm4_aa2	No hit	ISL3	1630779	1631699	921	306	+	no
Actinobacillus porcitonsillarum	9953L55	NZ_CP029206_00058	54.13% ISAsp20_aa1	86.09% NZ_CP029206_00066	IS200/IS605 ssgr IS200	55.343	54.888	456	151	-	no
Actinobacillus porcitonsillarum		NZ_CP029206_00066	54.4% ISAsp20_aa1	86.09% NZ_CP029206_00058	IS200/IS605 ssgr IS200	61.537	61.082	456	151	-	no
Actinobacillus porcitonsillarum		NZ_CP029206_00141	100% ISApl1_aa1	100% NZ_CP029206_01912	IS30	128.207	129.13	924	307	+	no
Actinobacillus porcitonsillarum		NZ_CP029206_00149	100% ISVsa5_aa1	99.25% NZ_CP029206_00159	IS4 ssgr IS10	149.173	150.381	1.209	402	+	yes
Actinobacillus porcitonsillarum		NZ_CP029206_00159	99.25% ISVsa5_aa1	99.25% NZ_CP029206_00149	IS4 ssgr IS10	158.105	156.897	1.209	402	-	yes
Actinobacillus porcitonsillarum		NZ_CP029206_00161	44.91% ISShvi3_aa1	No hit	IS91	160.675	159.419	1.257	418	-	no	| probable false positive |
Actinobacillus porcitonsillarum		NZ_CP029206_00310	100% ISApl1_aa1	100% NZ_CP029206_01912	IS30	304.351	305.274	924	307	+	no
Actinobacillus porcitonsillarum		NZ_CP029206_00317	51.98% ISWz1_aa1	55.13% NZ_CP029206_00791	IS91	312.705	311.803	903	300	-	no	| probable false positive |
Actinobacillus porcitonsillarum		NZ_CP029206_00449	51.33% ISAsp20_aa1	74.14% NZ_CP029206_00058	IS200/IS605 ssgr IS200	450.116	450.565	450	149	+	no
Actinobacillus porcitonsillarum		NZ_CP029206_00489	53.86% ISCro4_aa1	100% NZ_CP029206_01979	IS110	490.033	489.047	987	328	-	no
Actinobacillus porcitonsillarum		NZ_CP029206_00574	44.02% ISKpn25_aa1	No hit	ISL3	561.201	562.712	1.512	503	+	yes
Actinobacillus porcitonsillarum		NZ_CP029206_00576	43.03% ISKpn25_aa2	No hit	ISL3	563.806	564.972	1.167	388	+	no
Actinobacillus porcitonsillarum		NZ_CP029206_00578	39.35% ISKpn25_aa3	No hit	ISL3	566.945	570.205	3.261	1.086	+	no
Actinobacillus porcitonsillarum		NZ_CP029206_00581	100% ISApl1_aa1	100% NZ_CP029206_01912	IS30	573.344	572.421	924	307	-	no
Actinobacillus porcitonsillarum		NZ_CP029206_00583	100% ISApl1_aa1	100% NZ_CP029206_01912	IS30	575.545	576.468	924	307	+	no
Actinobacillus porcitonsillarum		NZ_CP029206_00647	86.13% IS1016V6_aa1	No hit	IS1595 ssgr IS1016	636.82	636.494	327	108	-	no
Actinobacillus porcitonsillarum		NZ_CP029206_00791	55.15% ISMno24_aa2	55.13% NZ_CP029206_00317	IS91	790.552	791.457	906	301	+	no	| probable false positive |
Actinobacillus porcitonsillarum		NZ_CP029206_00874	53.56% ISCro4_aa1	99.08% NZ_CP029206_01979	IS110	889.78	888.794	987	328	-	no
Actinobacillus porcitonsillarum		NZ_CP029206_01118	100% ISApl1_aa1	100% NZ_CP029206_01912	IS30	1,151,029	1,150,106	924	307	-	no
Actinobacillus porcitonsillarum		NZ_CP029206_01146	100% ISApl1_aa1	100% NZ_CP029206_01912	IS30	1,186,267	1,187,190	924	307	+	no
Actinobacillus porcitonsillarum		NZ_CP029206_01281	56.01% ISRssp2_aa3	71.48% NZ_CP029206_01577	IS1595 ssgr ISNha5	1,343,223	1,342,432	792	263	-	no
Actinobacillus porcitonsillarum		NZ_CP029206_01343	100% ISApl1_aa1	100% NZ_CP029206_01912	IS30	1,401,138	1,400,215	924	307	-	no
Actinobacillus porcitonsillarum		NZ_CP029206_01419	53.86% ISCro4_aa1	100% NZ_CP029206_01979	IS110	1,489,393	1,490,379	987	328	+	no
Actinobacillus porcitonsillarum		NZ_CP029206_01431	67.09% ISPa14_aa1	No hit	IS1	1,518,464	1,519,180	717	238	+	yes
Actinobacillus porcitonsillarum		NZ_CP029206_01473	100% ISApl1_aa1	100% NZ_CP029206_01912	IS30	1,571,423	1,572,346	924	307	+	no
Actinobacillus porcitonsillarum		NZ_CP029206_01519	42.07% ISWz1_aa1	42.08% NZ_CP029206_00791	IS91	1,612,995	1,611,985	1.011	336	-	no	| probable false positive |
Actinobacillus porcitonsillarum		NZ_CP029206_01577	59.58% ISNwi4_aa3	71.48% NZ_CP029206_01281	IS1595 ssgr ISNha5	1,659,046	1,658,006	1.041	346	-	no
Actinobacillus porcitonsillarum		NZ_CP029206_01587	53.09% ISRssp2_aa3	59.71% NZ_CP029206_01577	IS1595 ssgr ISNha5	1,667,210	1,668,346	1.137	378	+	no
Actinobacillus porcitonsillarum		NZ_CP029206_01803	100% ISApl1_aa1	100% NZ_CP029206_01912	IS30	1,905,775	1,906,698	924	307	+	no
Actinobacillus porcitonsillarum		NZ_CP029206_01825	86.15% ISHin1_aa2	73.94% NZ_CP029206_02020	IS3 ssgr IS150	1,926,385	1,925,603	783	260	-	yes
Actinobacillus porcitonsillarum		NZ_CP029206_01826	82.84% ISHin1_aa1	73.05% NZ_CP029206_02021	IS3 ssgr IS150	1,926,930	1,926,421	510	169	-	yes
Actinobacillus porcitonsillarum		NZ_CP029206_01884	80.40% ISVha2_aa1	98.14% NZ_CP029206_01888	IS1182	1,985,690	1,984,272	1.419	472	-	yes
Actinobacillus porcitonsillarum		NZ_CP029206_01888	85.18% ISVha2_aa1	98.14% NZ_CP029206_01884	IS1182	1,990,048	1,989,551	498	165	-	no
Actinobacillus porcitonsillarum		NZ_CP029206_01912	100% ISApl1_aa1	100% NZ_CP029206_01803	IS30	2,015,579	2,016,502	924	307	+	no
Actinobacillus porcitonsillarum		NZ_CP029206_01979	53.86% ISCro4_aa1	100% NZ_CP029206_01419	IS110	2,094,536	2,093,550	987	328	-	no
Actinobacillus porcitonsillarum		NZ_CP029206_02012	41.35% ISBibr1_aa1	85.44% NZ_CP029206_02056	IS256 ssgr IS1249	2,134,517	2,133,582	936	311	-	no
Actinobacillus porcitonsillarum		NZ_CP029206_02020	73.76% ISApl3_aa2	73.94% NZ_CP029206_01825	IS3 ssgr IS150	2,143,847	2,143,071	777	258	-	no
Actinobacillus porcitonsillarum		NZ_CP029206_02021	71.68% ISHin1_aa1	73.05% NZ_CP029206_01826	IS3 ssgr IS150	2,144,392	2,143,874	519	172	-	no
Actinobacillus porcitonsillarum		NZ_CP029206_02056	44.05% ISEle1_aa1	85.44% NZ_CP029206_02012	IS256 ssgr IS1249	2,187,301	2,186,654	648	215	-	no
Actinobacillus succinogenes	130Z	NC_009655_00001	48.64% ISBce16_aa2	48.22% NC_009655_01937	IS21	252	1.619	1.368	455	+	no	| probable false positive |
Actinobacillus succinogenes		NC_009655_00571	59.64% TnShfr1_aa1	54.16% NC_009655_01579	Tn3	609.648	608.737	912	303	-	no	| probable false positive |
Actinobacillus succinogenes		NC_009655_01579	56.77% TnShfr1_aa1	53.43% NC_009655_00571	Tn3	1,680,368	1,679,745	624	207	-	no	| probable false positive |
Actinobacillus succinogenes		NC_009655_01698	38.67% ISKpn25_aa3	No hit	ISL3	1,799,873	1,796,610	3.264	1.087	-	no
Actinobacillus succinogenes		NC_009655_01702	45.55% ISKpn25_aa1	No hit	ISL3	1,804,922	1,803,405	1.518	505	-	yes
Actinobacillus succinogenes		NC_009655_01828	49.79% ISMno23_aa1	60.77% NC_009655_02053	IS91	1,938,909	1,938,016	894	297	-	no	| probable false positive |
Actinobacillus succinogenes		NC_009655_02053	46.29% ISMno24_aa2	60.77% NC_009655_01828	IS91	2,176,367	2,177,254	888	295	+	no	| probable false positive |
Actinobacillus suis	ATCC33415	NZ_CP009159_00001	47.69% ISAfe9_aa2	49.15% NZ_CP009159_02260	IS21	40	1.383	1.344	447	+	no	| probable false positive |
Actinobacillus suis		NZ_CP009159_00130	94.80% ISAac3_aa1	100% NZ_CP009159_02058	IS200/IS605 ssgr IS200	123.072	123.536	465	154	+	no
Actinobacillus suis		NZ_CP009159_00385	87.79% ISSde2_aa1	No hit	IS481	423.934	422.894	1.041	346	-	yes
Actinobacillus suis		NZ_CP009159_00387	52.09% ISDsh3_aa4	No hit	IS1595 ssgr ISNha5	424.765	425.886	1.122	373	+	no
Actinobacillus suis		NZ_CP009159_00415	98.51% ISApl3_aa2	100% NZ_CP009159_01250	IS3 ssgr IS150	454.288	453.476	813	270	-	yes
Actinobacillus suis		NZ_CP009159_00416	97.63% ISApl3_aa1	100% NZ_CP009159_01251	IS3 ssgr IS150	454.809	454.3	510	169	-	yes
Actinobacillus suis		NZ_CP009159_00741	39.84% ISKpn25_aa3	39.87% NZ_CP009159_02244	ISL3	791.106	787.966	3.141	1.046	-	no
Actinobacillus suis		NZ_CP009159_00745	46.23% ISKpn25_aa1	40.31% NZ_CP009159_02245	ISL3	795.722	794.073	1.65	549	-	yes
Actinobacillus suis		NZ_CP009159_00876	97.22% ISHpa1_aa1	No hit	IS1595 ssgr IS1016	949.247	949.897	651	216	+	yes
Actinobacillus suis		NZ_CP009159_00919	77.77% ISKpn31_aa1	No hit	ISAs1	994.582	995.343	762	253	+	no
Actinobacillus suis		NZ_CP009159_00963	67.02% ISThsp9_aa1	No hit	Tn3	1,032,990	1,033,577	588	195	+	no	| probable false positive |
Actinobacillus suis		NZ_CP009159_01250	98.51% ISApl3_aa2	100% NZ_CP009159_00415	IS3 ssgr IS150	1,359,285	1,358,473	813	270	-	yes
Actinobacillus suis		NZ_CP009159_01251	97.63% ISApl3_aa1	100% NZ_CP009159_00416	IS3 ssgr IS150	1,359,806	1,359,297	510	169	-	yes
Actinobacillus suis		NZ_CP009159_01721	40.09% ISBith1_aa1	No hit	IS256 ssgr IS1249	1,878,139	1,877,507	633	210	-	no
Actinobacillus suis		NZ_CP009159_01728	54.23% ISWz1_aa1	55.96% NZ_CP009159_02056	IS91	1,883,415	1,882,498	918	305	-	no	| probable false positive |
Actinobacillus suis		NZ_CP009159_01733	57.01% ISSm4_aa2	67.27% NZ_CP009159_02154	ISL3	1,888,763	1,887,753	1.011	336	-	no
Actinobacillus suis		NZ_CP009159_02056	48.73% ISMno23_aa1	55.96% NZ_CP009159_01728	IS91	2,194,993	2,195,886	894	297	+	no	| probable false positive |
Actinobacillus suis		NZ_CP009159_02058	94.80% ISAac3_aa1	100% NZ_CP009159_00130	IS200/IS605 ssgr IS200	2,196,776	2,196,312	465	154	-	no
Actinobacillus suis		NZ_CP009159_02154	57.10% ISSm4_aa2	67.27% NZ_CP009159_01733	ISL3	2,296,854	2,295,838	1.017	338	-	no
Actinobacillus suis		NZ_CP009159_02245	46.34% ISKpn25_aa1	41.78% NZ_CP009159_00745	ISL3	2,394,233	2,395,885	1.653	550	+	yes
Actinobacillus suis		NZ_CP009159_02319	53.90% ISAsp20_aa1	49.47% NZ_CP009159_02058	IS200/IS605 ssgr IS200	2,470,006	2,470,446	441	146	+	no
Actinobacillus suis	NCTC12996	NZ_LT906456_00001	47.69% ISAfe9_aa2	49.15% NZ_LT906456_02260	IS21	13	1.356	1.344	447	+	no	| probable false positive |
Actinobacillus suis		NZ_LT906456_00130	94.80% ISAac3_aa1	100% NZ_LT906456_02058	IS200/IS605 ssgr IS200	123.044	123.508	465	154	+	no
Actinobacillus suis		NZ_LT906456_00385	87.79% ISSde2_aa1	No hit	IS481	423.907	422.867	1.041	346	-	yes
Actinobacillus suis		NZ_LT906456_00387	52.09% ISDsh3_aa4	No hit	IS1595 ssgr ISNha5	424.738	425.859	1.122	373	+	no
Actinobacillus suis		NZ_LT906456_00415	98.51% ISApl3_aa2	100% NZ_LT906456_01250	IS3 ssgr IS150	454.261	453.449	813	270	-	yes
Actinobacillus suis		NZ_LT906456_00416	97.63% ISApl3_aa1	100% NZ_LT906456_01251	IS3 ssgr IS150	454.782	454.273	510	169	-	yes
Actinobacillus suis		NZ_LT906456_00741	39.84% ISKpn25_aa3	39.87% NZ_LT906456_02244	ISL3	791.079	787.939	3.141	1.046	-	no
Actinobacillus suis		NZ_LT906456_00745	46.23% ISKpn25_aa1	40.31% NZ_LT906456_02245	ISL3	795.695	794.046	1.65	549	-	yes
Actinobacillus suis		NZ_LT906456_00876	97.22% ISHpa1_aa1	No hit	IS1595 ssgr IS1016	949.394	950.044	651	216	+	yes
Actinobacillus suis		NZ_LT906456_00919	77.77% ISKpn31_aa1	No hit	ISAs1	994.729	995.49	762	253	+	no
Actinobacillus suis		NZ_LT906456_00963	67.02% ISThsp9_aa1	No hit	Tn3	1,033,137	1,033,724	588	195	+	no	| probable false positive |
Actinobacillus suis		NZ_LT906456_01250	98.51% ISApl3_aa2	100% NZ_LT906456_00415	IS3 ssgr IS150	1,359,432	1,358,620	813	270	-	yes
Actinobacillus suis		NZ_LT906456_01251	97.63% ISApl3_aa1	100% NZ_LT906456_00416	IS3 ssgr IS150	1,359,953	1,359,444	510	169	-	yes
Actinobacillus suis		NZ_LT906456_01721	40.09% ISBith1_aa1	No hit	IS256 ssgr IS1249	1,878,470	1,877,838	633	210	-	no
Actinobacillus suis		NZ_LT906456_01728	54.23% ISWz1_aa1	55.96% NZ_LT906456_02056	IS91	1,883,746	1,882,829	918	305	-	no	| probable false positive |
Actinobacillus suis		NZ_LT906456_01733	57.01% ISSm4_aa2	67.27% NZ_LT906456_02154	ISL3	1,889,094	1,888,084	1.011	336	-	no
Actinobacillus suis		NZ_LT906456_02056	48.73% ISMno23_aa1	55.96% NZ_LT906456_01728	IS91	2,195,326	2,196,219	894	297	+	no	| probable false positive |
Actinobacillus suis		NZ_LT906456_02058	94.80% ISAac3_aa1	100% NZ_LT906456_00130	IS200/IS605 ssgr IS200	2,197,109	2,196,645	465	154	-	no
Actinobacillus suis		NZ_LT906456_02154	57.10% ISSm4_aa2	67.27% NZ_LT906456_01733	ISL3	2,297,187	2,296,171	1.017	338	-	no
Actinobacillus suis		NZ_LT906456_02245	46.34% ISKpn25_aa1	41.78% NZ_LT906456_00745	ISL3	2,394,567	2,396,219	1.653	550	+	yes
Actinobacillus suis		NZ_LT906456_02319	53.90% ISAsp20_aa1	49.47% NZ_LT906456_02058	IS200/IS605 ssgr IS200	2,470,340	2,470,780	441	146	+	no
Aggregatibacter actinomycetemcomitans	624	IS_0f7bc08c_00066	86.01% ISApl1_aa1	100% IS_0f7bc08c_01689	IS30	67.524	67.093	432	143	-	no
Aggregatibacter actinomycetemcomitans		IS_0f7bc08c_00067	66.84% ISApl1_aa1	97.74% IS_0f7bc08c_01690	IS30	68.074	67.463	612	203	-	no
Aggregatibacter actinomycetemcomitans		IS_0f7bc08c_00069	97.78% ISAac2_aa1	96.95% IS_0f7bc08c_02294	IS5 ssgr IS427	68.668	69.465	798	265	+	yes
Aggregatibacter actinomycetemcomitans		IS_0f7bc08c_00099	51.72% ISMmy3_aa1	100% IS_0f7bc08c_02191	IS3 ssgr IS150	99.117	99.491	375	124	+	no
Aggregatibacter actinomycetemcomitans		IS_0f7bc08c_00100	66.40% ISHar1_aa2	100% IS_0f7bc08c_01922	IS3 ssgr IS150	99.533	100.294	762	253	+	no
Aggregatibacter actinomycetemcomitans		IS_0f7bc08c_00227	62.82% ISPsy13_aa2	100% IS_0f7bc08c_01688	IS3 ssgr IS3	238.151	238.405	255	84	+	no
Aggregatibacter actinomycetemcomitans		IS_0f7bc08c_00386	69.11% ISPsy9_aa2	94.02% IS_0f7bc08c_02117	IS3 ssgr IS150	419.752	419.549	204	67	-	no
Aggregatibacter actinomycetemcomitans		IS_0f7bc08c_00513	91.26% ISHpa1_aa1	No hit	IS1595 ssgr IS1016	552.055	552.411	357	118	+	no
Aggregatibacter actinomycetemcomitans		IS_0f7bc08c_00594	52.33% ISMno23_aa1	60.75% IS_0f7bc08c_01352	IS91	638.124	637.231	894	297	-	no	| probable false positive |
Aggregatibacter actinomycetemcomitans		IS_0f7bc08c_00632	52.07% IS643_aa2	46.72% IS_0f7bc08c_00705	IS21	672.744	674.105	1.362	453	+	no	| probable false positive |
Aggregatibacter actinomycetemcomitans		IS_0f7bc08c_00664	51.72% ISMmy3_aa1	100% IS_0f7bc08c_00690	IS3 ssgr IS150	703.37	703.744	375	124	+	no
Aggregatibacter actinomycetemcomitans		IS_0f7bc08c_00665	71.42% ISBce15_aa2	100% IS_0f7bc08c_02190	IS3 ssgr IS150	703.786	704.043	258	85	+	no
Aggregatibacter actinomycetemcomitans		IS_0f7bc08c_00666	70.62% ISHar1_aa2	100% IS_0f7bc08c_00692	IS3 ssgr IS150	704.037	704.501	465	154	+	no
Aggregatibacter actinomycetemcomitans		IS_0f7bc08c_00690	51.72% ISMmy3_aa1	100% IS_0f7bc08c_00664	IS3 ssgr IS150	729.644	730.018	375	124	+	no
Aggregatibacter actinomycetemcomitans		IS_0f7bc08c_00691	71.42% ISBce15_aa2	100% IS_0f7bc08c_02190	IS3 ssgr IS150	730.06	730.317	258	85	+	no
Aggregatibacter actinomycetemcomitans		IS_0f7bc08c_00692	70.62% ISHar1_aa2	100% IS_0f7bc08c_00666	IS3 ssgr IS150	730.311	730.775	465	154	+	no
Aggregatibacter actinomycetemcomitans		IS_0f7bc08c_00759	62.82% ISPsy13_aa2	100% IS_0f7bc08c_01688	IS3 ssgr IS3	798.107	798.361	255	84	+	no
Aggregatibacter actinomycetemcomitans		IS_0f7bc08c_00828	65.21% ISBope1_aa2	80.82% IS_0f7bc08c_01129	IS3 ssgr IS150	851.986	852.27	285	94	+	no
Aggregatibacter actinomycetemcomitans		IS_0f7bc08c_00990	51.72% ISMmy3_aa1	100% IS_0f7bc08c_02191	IS3 ssgr IS150	1,013,707	1,014,081	375	124	+	no
Aggregatibacter actinomycetemcomitans		IS_0f7bc08c_00991	71.42% ISBce15_aa2	100% IS_0f7bc08c_02190	IS3 ssgr IS150	1,014,123	1,014,380	258	85	+	no
Aggregatibacter actinomycetemcomitans		IS_0f7bc08c_00992	71.59% ISHar1_aa2	100% IS_0f7bc08c_01129	IS3 ssgr IS150	1,014,374	1,014,883	510	169	+	no
Aggregatibacter actinomycetemcomitans		IS_0f7bc08c_01127	51.72% ISMmy3_aa1	100% IS_0f7bc08c_02118	IS3 ssgr IS150	1,153,125	1,153,499	375	124	+	no
Aggregatibacter actinomycetemcomitans		IS_0f7bc08c_01128	70% ISBce15_aa2	98.82% IS_0f7bc08c_02190	IS3 ssgr IS150	1,153,541	1,153,798	258	85	+	no
Aggregatibacter actinomycetemcomitans		IS_0f7bc08c_01129	71.59% ISHar1_aa2	100% IS_0f7bc08c_00992	IS3 ssgr IS150	1,153,792	1,154,301	510	169	+	no
Aggregatibacter actinomycetemcomitans		IS_0f7bc08c_01352	46.94% ISShvi3_aa1	60.75% IS_0f7bc08c_00594	IS91	1,368,266	1,367,376	891	296	-	no	| probable false positive |
Aggregatibacter actinomycetemcomitans		IS_0f7bc08c_01368	62.79% ISSm4_aa2	No hit	ISL3	1,386,690	1,386,316	375	124	-	no
Aggregatibacter actinomycetemcomitans		IS_0f7bc08c_01369	59.57% ISSm4_aa2	No hit	ISL3	1,387,084	1,386,776	309	102	-	no
Aggregatibacter actinomycetemcomitans		IS_0f7bc08c_01429	62.82% ISPsy13_aa2	100% IS_0f7bc08c_01688	IS3 ssgr IS3	1,442,738	1,442,992	255	84	+	no
Aggregatibacter actinomycetemcomitans		IS_0f7bc08c_01464	56.58% ISSde6_aa2	47.52% IS_0f7bc08c_01466	IS3 ssgr IS3	1,472,771	1,472,394	378	125	-	no
Aggregatibacter actinomycetemcomitans		IS_0f7bc08c_01466	63.40% IS222_aa2	97.40% IS_0f7bc08c_01688	IS3 ssgr IS3	1,474,149	1,473,364	786	261	-	no
Aggregatibacter actinomycetemcomitans		IS_0f7bc08c_01479	57.14% ISHin1_aa1	70% IS_0f7bc08c_02118	IS3 ssgr IS150	1,487,221	1,487,436	216	71	+	no
Aggregatibacter actinomycetemcomitans		IS_0f7bc08c_01490	55.05% ISDac1_aa1	89.24% IS_0f7bc08c_01465	IS3 ssgr IS3	1,503,141	1,502,860	282	93	-	no
Aggregatibacter actinomycetemcomitans		IS_0f7bc08c_01536	97.34% ISAac2_aa1	99.60% IS_0f7bc08c_00069	IS5 ssgr IS427	1,555,436	1,556,191	756	251	+	yes
Aggregatibacter actinomycetemcomitans		IS_0f7bc08c_01539	64.41% ISRso11_aa2	71.23% IS_0f7bc08c_01922	IS3 ssgr IS150	1,557,979	1,557,323	657	218	-	no
Aggregatibacter actinomycetemcomitans		IS_0f7bc08c_01554	80.95% ISApl1_aa1	100% IS_0f7bc08c_01690	IS30	1,574,311	1,574,733	423	140	+	no
Aggregatibacter actinomycetemcomitans		IS_0f7bc08c_01555	87.42% ISApl1_aa1	99.40% IS_0f7bc08c_01689	IS30	1,574,730	1,575,239	510	169	+	no
Aggregatibacter actinomycetemcomitans		IS_0f7bc08c_01668	98.43% ISAac2_aa1	96.90% IS_0f7bc08c_02294	IS5 ssgr IS427	1,689,517	1,690,284	768	255	+	yes
Aggregatibacter actinomycetemcomitans		IS_0f7bc08c_01688	62.82% ISPsy13_aa2	100% IS_0f7bc08c_01429	IS3 ssgr IS3	1,707,470	1,707,724	255	84	+	no
Aggregatibacter actinomycetemcomitans		IS_0f7bc08c_01689	87.5% ISApl1_aa1	99.40% IS_0f7bc08c_01555	IS30	1,708,750	1,708,241	510	169	-	no
Aggregatibacter actinomycetemcomitans		IS_0f7bc08c_01690	80.95% ISApl1_aa1	100% IS_0f7bc08c_01554	IS30	1,709,169	1,708,747	423	140	-	no
Aggregatibacter actinomycetemcomitans		IS_0f7bc08c_01778	44.88% ISTha3_aa2	44.58% IS_0f7bc08c_00064	IS91	1,807,154	1,806,108	1.047	348	-	no	| probable false positive |
Aggregatibacter actinomycetemcomitans		IS_0f7bc08c_01922	66.40% ISHar1_aa2	100% IS_0f7bc08c_00100	IS3 ssgr IS150	1,927,602	1,926,841	762	253	-	no
Aggregatibacter actinomycetemcomitans		IS_0f7bc08c_01923	51.72% ISMmy3_aa1	100% IS_0f7bc08c_02191	IS3 ssgr IS150	1,928,018	1,927,644	375	124	-	no
Aggregatibacter actinomycetemcomitans		IS_0f7bc08c_02117	66.27% ISBce15_aa2	95.90% IS_0f7bc08c_01922	IS3 ssgr IS150	2,133,623	2,132,103	1.521	506	-	yes
Aggregatibacter actinomycetemcomitans		IS_0f7bc08c_02118	51.72% ISMmy3_aa1	100% IS_0f7bc08c_01127	IS3 ssgr IS150	2,134,039	2,133,665	375	124	-	no
Aggregatibacter actinomycetemcomitans		IS_0f7bc08c_02189	69.93% ISHar1_aa2	99.35% IS_0f7bc08c_00692	IS3 ssgr IS150	2,206,554	2,206,090	465	154	-	no
Aggregatibacter actinomycetemcomitans		IS_0f7bc08c_02190	71.42% ISBce15_aa2	100% IS_0f7bc08c_00991	IS3 ssgr IS150	2,206,805	2,206,548	258	85	-	no
Aggregatibacter actinomycetemcomitans		IS_0f7bc08c_02191	51.72% ISMmy3_aa1	100% IS_0f7bc08c_01923	IS3 ssgr IS150	2,207,221	2,206,847	375	124	-	no
Aggregatibacter actinomycetemcomitans		IS_0f7bc08c_02292	97.34% ISAac2_aa1	99.58% IS_0f7bc08c_02294	IS5 ssgr IS427	2,312,808	2,313,548	741	246	+	no
Aggregatibacter actinomycetemcomitans		IS_0f7bc08c_02294	97.78% ISAac2_aa1	96.95% IS_0f7bc08c_00069	IS5 ssgr IS427	2,314,468	2,313,677	792	263	-	yes
Aggregatibacter actinomycetemcomitans	NUM4039	NZ_AP014520_00001	52.07% IS643_aa2	46.72% NZ_AP014520_00075	IS21	1	1.362	1.362	453	+	no	| probable false positive |
Aggregatibacter actinomycetemcomitans		NZ_AP014520_00035	51.72% ISMmy3_aa1	100% NZ_AP014520_00714	IS3 ssgr IS150	30.513	30.887	375	124	+	no
Aggregatibacter actinomycetemcomitans		NZ_AP014520_00036	70% ISBce15_aa2	100% NZ_AP014520_01299	IS3 ssgr IS150	30.929	31.186	258	85	+	no
Aggregatibacter actinomycetemcomitans		NZ_AP014520_00037	69.93% ISHar1_aa2	100% NZ_AP014520_01619	IS3 ssgr IS150	31.18	31.644	465	154	+	no
Aggregatibacter actinomycetemcomitans		NZ_AP014520_00062	0% newcandidate	not_found	New_Family	56.782	57	219	73	+		putative new IS family or false positive
Aggregatibacter actinomycetemcomitans		NZ_AP014520_00130	62.82% ISPsy13_aa2	100% NZ_AP014520_02035	IS3 ssgr IS3	124.295	124.549	255	84	+	no
Aggregatibacter actinomycetemcomitans		NZ_AP014520_00186	64.41% ISRso11_aa2	71.83% NZ_AP014520_00716	IS3 ssgr IS150	172.843	173.499	657	218	+	no
Aggregatibacter actinomycetemcomitans		NZ_AP014520_00189	99.60% ISAac2_aa1	99.60% NZ_AP014520_01823	IS5 ssgr IS427	175.387	174.62	768	255	-	yes
Aggregatibacter actinomycetemcomitans		NZ_AP014520_00289	46.94% ISShvi3_aa1	60.75% NZ_AP014520_02375	IS91	270.984	270.094	891	296	-	no	| probable false positive |
Aggregatibacter actinomycetemcomitans		NZ_AP014520_00305	62.79% ISSm4_aa2	No hit	ISL3	289.408	289.034	375	124	-	no
Aggregatibacter actinomycetemcomitans		NZ_AP014520_00306	59.57% ISSm4_aa2	No hit	ISL3	289.802	289.494	309	102	-	no
Aggregatibacter actinomycetemcomitans		NZ_AP014520_00466	65.21% ISBope1_aa2	80.82% NZ_AP014520_00716	IS3 ssgr IS150	433.136	432.852	285	94	-	no
Aggregatibacter actinomycetemcomitans		NZ_AP014520_00495	62.82% ISPsy13_aa2	100% NZ_AP014520_02035	IS3 ssgr IS3	455.825	456.079	255	84	+	no
Aggregatibacter actinomycetemcomitans		NZ_AP014520_00529	56.58% ISSde6_aa2	No hit	IS3 ssgr IS3	485.847	485.47	378	125	-	no
Aggregatibacter actinomycetemcomitans		NZ_AP014520_00531	62.82% ISPsy13_aa2	100% NZ_AP014520_02035	IS3 ssgr IS3	486.979	486.725	255	84	-	no
Aggregatibacter actinomycetemcomitans		NZ_AP014520_00543	57.14% ISHin1_aa1	62.29% NZ_AP014520_02109	IS3 ssgr IS150	500.293	500.508	216	71	+	no
Aggregatibacter actinomycetemcomitans		NZ_AP014520_00714	51.72% ISMmy3_aa1	100% NZ_AP014520_00035	IS3 ssgr IS150	670.037	670.411	375	124	+	no
Aggregatibacter actinomycetemcomitans		NZ_AP014520_00715	71.42% ISBce15_aa2	100% NZ_AP014520_02110	IS3 ssgr IS150	670.453	670.71	258	85	+	no
Aggregatibacter actinomycetemcomitans		NZ_AP014520_00716	72.18% ISHar1_aa2	98.81% NZ_AP014520_00854	IS3 ssgr IS150	670.704	671.213	510	169	+	no
Aggregatibacter actinomycetemcomitans		NZ_AP014520_00852	51.72% ISMmy3_aa1	100% NZ_AP014520_01853	IS3 ssgr IS150	809.276	809.65	375	124	+	no
Aggregatibacter actinomycetemcomitans		NZ_AP014520_00853	70% ISBce15_aa2	100% NZ_AP014520_01299	IS3 ssgr IS150	809.692	809.949	258	85	+	no
Aggregatibacter actinomycetemcomitans		NZ_AP014520_00854	68.82% ISBcen16_aa2	98.81% NZ_AP014520_00716	IS3 ssgr IS150	809.943	810.452	510	169	+	no
Aggregatibacter actinomycetemcomitans		NZ_AP014520_00931	83.71% ISApl1_aa1	99.67% NZ_AP014520_01821	IS30	883.204	884.127	924	307	+	no
Aggregatibacter actinomycetemcomitans		NZ_AP014520_01062	62.82% ISPsy13_aa2	96.42% NZ_AP014520_02035	IS3 ssgr IS3	1,015,305	1,015,559	255	84	+	no
Aggregatibacter actinomycetemcomitans		NZ_AP014520_01063	84.03% ISApl1_aa1	100% NZ_AP014520_01821	IS30	1,016,994	1,016,071	924	307	-	no
Aggregatibacter actinomycetemcomitans		NZ_AP014520_01152	44.88% ISTha3_aa2	44.36% NZ_AP014520_01819	IS91	1,114,594	1,113,548	1.047	348	-	no	| probable false positive |
Aggregatibacter actinomycetemcomitans		NZ_AP014520_01298	69.93% ISHar1_aa2	100% NZ_AP014520_01619	IS3 ssgr IS150	1,233,651	1,233,187	465	154	-	no
Aggregatibacter actinomycetemcomitans		NZ_AP014520_01299	70% ISBce15_aa2	100% NZ_AP014520_00853	IS3 ssgr IS150	1,233,902	1,233,645	258	85	-	no
Aggregatibacter actinomycetemcomitans		NZ_AP014520_01300	51.72% ISMmy3_aa1	100% NZ_AP014520_01853	IS3 ssgr IS150	1,234,318	1,233,944	375	124	-	no
Aggregatibacter actinomycetemcomitans		NZ_AP014520_01461	69.11% ISPsy9_aa2	68.65% NZ_AP014520_00186	IS3 ssgr IS150	1,394,479	1,394,682	204	67	+	no
Aggregatibacter actinomycetemcomitans		NZ_AP014520_01619	69.93% ISHar1_aa2	100% NZ_AP014520_01298	IS3 ssgr IS150	1,557,123	1,556,659	465	154	-	no
Aggregatibacter actinomycetemcomitans		NZ_AP014520_01620	71.42% ISBce15_aa2	100% NZ_AP014520_02110	IS3 ssgr IS150	1,557,374	1,557,117	258	85	-	no
Aggregatibacter actinomycetemcomitans		NZ_AP014520_01621	51.72% ISMmy3_aa1	100% NZ_AP014520_02109	IS3 ssgr IS150	1,557,789	1,557,424	366	121	-	no
Aggregatibacter actinomycetemcomitans		NZ_AP014520_01725	99.60% ISAac2_aa1	99.60% NZ_AP014520_01823	IS5 ssgr IS427	1,665,020	1,663,848	1.173	390	-	no
Aggregatibacter actinomycetemcomitans		NZ_AP014520_01821	84.03% ISApl1_aa1	100% NZ_AP014520_01063	IS30	1,771,623	1,770,700	924	307	-	no
Aggregatibacter actinomycetemcomitans		NZ_AP014520_01823	100% ISAac2_aa1	99.60% NZ_AP014520_00189	IS5 ssgr IS427	1,772,265	1,773,032	768	255	+	yes
Aggregatibacter actinomycetemcomitans		NZ_AP014520_01853	51.72% ISMmy3_aa1	100% NZ_AP014520_01300	IS3 ssgr IS150	1,802,710	1,803,084	375	124	+	no
Aggregatibacter actinomycetemcomitans		NZ_AP014520_01854	71.42% ISBce15_aa2	100% NZ_AP014520_02110	IS3 ssgr IS150	1,803,126	1,803,383	258	85	+	no
Aggregatibacter actinomycetemcomitans		NZ_AP014520_01855	65.45% ISStma2_aa2	100% NZ_AP014520_01619	IS3 ssgr IS150	1,803,480	1,803,842	363	120	+	no
Aggregatibacter actinomycetemcomitans		NZ_AP014520_02035	58.88% ISPsy12_aa2	100% NZ_AP014520_00531	IS3	1,979,840	1,980,148	309	102	+	no
Aggregatibacter actinomycetemcomitans		NZ_AP014520_02109	51.72% ISMmy3_aa1	100% NZ_AP014520_01621	IS3 ssgr IS150	2,069,376	2,069,741	366	121	+	no
Aggregatibacter actinomycetemcomitans		NZ_AP014520_02110	71.42% ISBce15_aa2	100% NZ_AP014520_01854	IS3 ssgr IS150	2,069,791	2,070,048	258	85	+	no
Aggregatibacter actinomycetemcomitans		NZ_AP014520_02111	71.32% ISHar1_aa2	99.25% NZ_AP014520_00854	IS3 ssgr IS150	2,070,145	2,070,552	408	135	+	no
Aggregatibacter actinomycetemcomitans		NZ_AP014520_02150	98.70% ISAac3_aa1	No hit	IS200/IS605 ssgr IS200	2,107,748	2,108,212	465	154	+	no
Aggregatibacter actinomycetemcomitans		NZ_AP014520_02289	91.26% ISHpa1_aa1	No hit	IS1595 ssgr IS1016	2,262,454	2,262,810	357	118	+	no
Aggregatibacter actinomycetemcomitans		NZ_AP014520_02290	91.46% ISHpa1_aa1	No hit	IS1595 ssgr IS1016	2,262,852	2,263,100	249	82	+	no
Aggregatibacter actinomycetemcomitans		NZ_AP014520_02375	52.33% ISMno23_aa1	60.75% NZ_AP014520_00289	IS91	2,348,243	2,347,350	894	297	-	no	| probable false positive |
Aggregatibacter actinomycetemcomitans		NZ_AP014520_01901	0% newcandidate	not_found	New_Family	1,849,881	1,851,902	2.022	674	+		putative new IS family or false positive
Aggregatibacter actinomycetemcomitans	ANH9381	NC_016513_1_00111	48.11% ISMno23_aa1	58.92% NC_016513_1_00808	IS91	91.448	90.555	894	297	-	no	| probable false positive |
Aggregatibacter actinomycetemcomitans		NC_016513_1_00152	50.90% IS643_aa2	47.16% NC_016513_1_00214	IS21	127.286	128.647	1.362	453	+	no	| probable false positive |
Aggregatibacter actinomycetemcomitans		NC_016513_1_00158	65.25% ISHar1_aa2	96.44% NC_016513_1_00894	IS3 ssgr IS150	132.886	133.647	762	253	+	no
Aggregatibacter actinomycetemcomitans		NC_016513_1_00386	100% ISAac1_aa1	100% NC_016513_1_00794	IS200/IS605 ssgr IS200	360.194	359.826	369	122	-	no
Aggregatibacter actinomycetemcomitans		NC_016513_1_00458	47.85% ISGur11_aa1	No hit	IS481	427.867	425.948	1.92	639	-	no
Aggregatibacter actinomycetemcomitans		NC_016513_1_00569	100% ISAac1_aa1	100% NC_016513_1_00794	IS200/IS605 ssgr IS200	541.466	541.293	174	57	-	no
Aggregatibacter actinomycetemcomitans		NC_016513_1_00584	44.91% ISApl3_aa1	79.82% NC_016513_1_01170	IS3 ssgr IS150	560.03	560.389	360	119	+	no
Aggregatibacter actinomycetemcomitans		NC_016513_1_00635	48.74% ISKpn25_aa1	43.01% NC_016513_1_00228	ISL3	608.873	610.477	1.605	534	+	yes
Aggregatibacter actinomycetemcomitans		NC_016513_1_00651	66.79% ISHar1_aa2	99.60% NC_016513_1_00894	IS3 ssgr IS150	626.716	627.477	762	253	+	no
Aggregatibacter actinomycetemcomitans		NC_016513_1_00751	67.18% ISHar1_aa2	100% NC_016513_1_00894	IS3 ssgr IS150	722.372	723.133	762	253	+	no
Aggregatibacter actinomycetemcomitans		NC_016513_1_00762	69.19% ISHar1_aa2	99.04% NC_016513_1_00894	IS3 ssgr IS150	732.202	731.573	630	209	-	no
Aggregatibacter actinomycetemcomitans		NC_016513_1_00775	97.84% ISAac3_aa1	92.30% NC_016513_1_00794	IS200/IS605 ssgr IS200	746.919	746.581	339	112	-	no
Aggregatibacter actinomycetemcomitans		NC_016513_1_00794	100% ISAac1_aa1	100% NC_016513_1_00386	IS200/IS605 ssgr IS200	756.599	756.231	369	122	-	no
Aggregatibacter actinomycetemcomitans		NC_016513_1_00808	46.94% ISShvi3_aa1	58.92% NC_016513_1_00111	IS91	770.532	771.422	891	296	+	no	| probable false positive |
Aggregatibacter actinomycetemcomitans		NC_016513_1_00894	67.18% ISHar1_aa2	100% NC_016513_1_00751	IS3 ssgr IS150	848.259	847.498	762	253	-	no
Aggregatibacter actinomycetemcomitans		NC_016513_1_01170	52.54% ISKpn1_aa1	79.82% NC_016513_1_00584	IS3 ssgr IS150	1,130,948	1,131,322	375	124	+	no
Aggregatibacter actinomycetemcomitans		NC_016513_1_01171	68.47% ISBcen9_aa2	82.65% NC_016513_1_01833	IS3 ssgr IS150	1,131,574	1,131,248	327	108	-	no
Aggregatibacter actinomycetemcomitans		NC_016513_1_01220	84.05% ISHin1_aa1	No hit	IS3 ssgr IS150	1,167,702	1,167,956	255	84	+	no
Aggregatibacter actinomycetemcomitans		NC_016513_1_01611	70.12% ISBce15_aa2	97.29% NC_016513_1_00651	IS3 ssgr IS150	1,575,717	1,576,007	291	96	+	no
Aggregatibacter actinomycetemcomitans		NC_016513_1_01612	72.18% ISHar1_aa2	100% NC_016513_1_00894	IS3 ssgr IS150	1,575,994	1,576,503	510	169	+	no
Aggregatibacter actinomycetemcomitans		NC_016513_1_01775	66.34% ISBce15_aa2	98.98% NC_016513_1_00894	IS3 ssgr IS150	1,734,886	1,735,200	315	104	+	no
Aggregatibacter actinomycetemcomitans		NC_016513_1_01776	72.05% ISHar1_aa2	100% NC_016513_1_00894	IS3 ssgr IS150	1,735,241	1,735,648	408	135	+	no
Aggregatibacter actinomycetemcomitans		NC_016513_1_01833	65.45% ISBcen9_aa2	67.77% NC_016513_1_00894	IS3 ssgr IS150	1,797,440	1,797,982	543	180	+	no
Aggregatibacter actinomycetemcomitans		NC_016513_1_01858	49.34% ISGur4_aa1	No hit	IS4 ssgr IS4Sa	1,824,286	1,823,138	1.149	382	-	yes
Aggregatibacter actinomycetemcomitans	HK907	NZ_CP043003_02134	68.85% IS1016V6_aa1	No hit	IS1595 ssgr IS1016	2122067	2122252	186	61	+	no
Aggregatibacter actinomycetemcomitans		NZ_CP043003_00055	53.06% ISDsh3_aa4	62.22% NZ_CP043003_00063	IS1595 ssgr ISNha5	54581	53493	1.089	362	-	no
Aggregatibacter actinomycetemcomitans		NZ_CP043003_00063	66.66% ISNha5_aa3	62.22% NZ_CP043003_00055	IS1595 ssgr ISNha5	6295	63243	294	97	+	no
Aggregatibacter actinomycetemcomitans		NZ_CP043003_00001	50.90% IS643_aa2	47.16% NZ_CP043003_00082	IS21	1	1362	1.362	453	+	no	| probable false positive |
Aggregatibacter actinomycetemcomitans		NZ_CP043003_00033	72.90% ISHar1_aa2	99.11% NZ_CP043003_00499	IS3 ssgr IS150	30308	31756	1.449	482	+	yes
Aggregatibacter actinomycetemcomitans		NZ_CP043003_00070	73.21% ISHar1_aa2	100% NZ_CP043003_00033	IS3 ssgr IS150	69462	69797	336	111	+	no
Aggregatibacter actinomycetemcomitans		NZ_CP043003_00157	67.82% ISRso11_aa2	74.21% NZ_CP043003_00033	IS3 ssgr IS150	154878	155483	606	201	+	no
Aggregatibacter actinomycetemcomitans		NZ_CP043003_00834	60.18% ISBope1_aa2	62.38% NZ_CP043003_00157	IS3 ssgr IS150	796265	795876	390	129	-	no
Aggregatibacter actinomycetemcomitans		NZ_CP043003_00139	73.01% IS222_aa1	100% NZ_CP043003_00992	IS3 ssgr IS3	136524	136721	198	65	+	no
Aggregatibacter actinomycetemcomitans		NZ_CP043003_00140	69.14% ISDac1_aa3	100% NZ_CP043003_00991	IS3 ssgr IS3	137245	13755	306	101	+	no
Aggregatibacter actinomycetemcomitans		NZ_CP043003_00233	73.01% IS222_aa1	100% NZ_CP043003_00992	IS3 ssgr IS3	23064	230837	198	65	+	no
Aggregatibacter actinomycetemcomitans		NZ_CP043003_00234	69.14% ISDac1_aa3	100% NZ_CP043003_00991	IS3 ssgr IS3	231361	231666	306	101	+	no
Aggregatibacter actinomycetemcomitans		NZ_CP043003_00991	69.14% ISDac1_aa3	100% NZ_CP043003_00234	IS3 ssgr IS3	948501	948196	306	101	-	no
Aggregatibacter actinomycetemcomitans		NZ_CP043003_00992	73.01% IS222_aa1	100% NZ_CP043003_00233	IS3 ssgr IS3	949222	949025	198	65	-	no
Aggregatibacter actinomycetemcomitans		NZ_CP043003_01119	53.94% ISGur4_aa1	100% NZ_CP043003_01446	IS4 ssgr IS4Sa	1073922	1074668	747	248	+	no
Aggregatibacter actinomycetemcomitans		NZ_CP043003_01446	53.94% ISGur4_aa1	100% NZ_CP043003_01119	IS4 ssgr IS4Sa	1403592	1404338	747	248	+	no
Aggregatibacter actinomycetemcomitans		NZ_CP043003_00912	47.85% ISGur11_aa1	No hit	IS481	875561	877414	1.854	617	+	no
Aggregatibacter actinomycetemcomitans		NZ_CP043003_00050	99.21% ISAac2_aa1	100% NZ_CP043003_02324	IS5 ssgr IS427	48272	47505	768	255	-	yes
Aggregatibacter actinomycetemcomitans		NZ_CP043003_00053	98.99% ISAac2_aa1	99.49% NZ_CP043003_02337	IS5 ssgr IS427	52867	52268	600	199	-	no
Aggregatibacter actinomycetemcomitans		NZ_CP043003_00068	99.21% ISAac2_aa1	100% NZ_CP043003_02324	IS5 ssgr IS427	67989	67222	768	255	-	yes
Aggregatibacter actinomycetemcomitans		NZ_CP043003_00158	99.21% ISAac2_aa1	100% NZ_CP043003_02324	IS5 ssgr IS427	155869	156636	768	255	+	yes
Aggregatibacter actinomycetemcomitans		NZ_CP043003_00186	98.82% ISAac2_aa1	100% NZ_CP043003_02257	IS5 ssgr IS427	18527	184503	768	255	-	yes
Aggregatibacter actinomycetemcomitans		NZ_CP043003_00252	98.82% ISAac2_aa1	100% NZ_CP043003_02257	IS5 ssgr IS427	245555	244788	768	255	-	yes
Aggregatibacter actinomycetemcomitans		NZ_CP043003_00265	98.43% ISAac2_aa1	100% NZ_CP043003_01893	IS5 ssgr IS427	256303	255536	768	255	-	yes
Aggregatibacter actinomycetemcomitans		NZ_CP043003_00284	98.81% ISAac2_aa1	99.60% NZ_CP043003_02324	IS5 ssgr IS427	275047	275952	906	301	+	yes
Aggregatibacter actinomycetemcomitans		NZ_CP043003_00309	98.82% ISAac2_aa1	100% NZ_CP043003_02257	IS5 ssgr IS427	292489	293256	768	255	+	yes
Aggregatibacter actinomycetemcomitans		NZ_CP043003_00314	98.82% ISAac2_aa1	100% NZ_CP043003_02257	IS5 ssgr IS427	298118	297351	768	255	-	yes
Aggregatibacter actinomycetemcomitans		NZ_CP043003_00322	98.82% ISAac2_aa1	100% NZ_CP043003_02257	IS5 ssgr IS427	301279	302046	768	255	+	yes
Aggregatibacter actinomycetemcomitans		NZ_CP043003_00327	98.82% ISAac2_aa1	100% NZ_CP043003_02257	IS5 ssgr IS427	308112	308879	768	255	+	yes
Aggregatibacter actinomycetemcomitans		NZ_CP043003_00416	99.21% ISAac2_aa1	100% NZ_CP043003_02324	IS5 ssgr IS427	399391	400158	768	255	+	yes
Aggregatibacter actinomycetemcomitans		NZ_CP043003_00419	98.82% ISAac2_aa1	100% NZ_CP043003_02257	IS5 ssgr IS427	40122	401987	768	255	+	yes
Aggregatibacter actinomycetemcomitans		NZ_CP043003_00495	99.52% ISAac2_aa1	100% NZ_CP043003_00284	IS5 ssgr IS427	466725	467408	684	227	+	no
Aggregatibacter actinomycetemcomitans		NZ_CP043003_00496	99.21% ISAac2_aa1	100% NZ_CP043003_02324	IS5 ssgr IS427	468156	467389	768	255	-	yes
Aggregatibacter actinomycetemcomitans		NZ_CP043003_00501	98.82% ISAac2_aa1	100% NZ_CP043003_02257	IS5 ssgr IS427	474233	473466	768	255	-	yes
Aggregatibacter actinomycetemcomitans		NZ_CP043003_00525	98.82% ISAac2_aa1	100% NZ_CP043003_02257	IS5 ssgr IS427	49305	493817	768	255	+	yes
Aggregatibacter actinomycetemcomitans		NZ_CP043003_00561	99.21% ISAac2_aa1	100% NZ_CP043003_02324	IS5 ssgr IS427	527714	526947	768	255	-	yes
Aggregatibacter actinomycetemcomitans		NZ_CP043003_00683	97.64% ISAac2_aa1	99.21% NZ_CP043003_02290	IS5 ssgr IS427	651841	651074	768	255	-	yes
Aggregatibacter actinomycetemcomitans		NZ_CP043003_00728	100% ISAac2_aa1	100% NZ_CP043003_01444	IS5 ssgr IS427	695678	696001	324	107	+	no
Aggregatibacter actinomycetemcomitans		NZ_CP043003_00817	99.60% ISAac2_aa1	100% NZ_CP043003_02337	IS5 ssgr IS427	781033	780266	768	255	-	yes
Aggregatibacter actinomycetemcomitans		NZ_CP043003_00824	98.43% ISAac2_aa1	99.21% NZ_CP043003_02324	IS5 ssgr IS427	786687	78592	768	255	-	yes
Aggregatibacter actinomycetemcomitans		NZ_CP043003_00827	99.60% ISAac2_aa1	100% NZ_CP043003_02337	IS5 ssgr IS427	790412	791179	768	255	+	yes
Aggregatibacter actinomycetemcomitans		NZ_CP043003_00921	99.60% ISAac2_aa1	100% NZ_CP043003_01710	IS5 ssgr IS427	885145	885912	768	255	+	yes
Aggregatibacter actinomycetemcomitans		NZ_CP043003_00931	98.82% ISAac2_aa1	99.60% NZ_CP043003_02324	IS5 ssgr IS427	898195	897428	768	255	-	yes
Aggregatibacter actinomycetemcomitans		NZ_CP043003_00978	99.21% ISAac2_aa1	100% NZ_CP043003_02324	IS5 ssgr IS427	941345	940578	768	255	-	yes
Aggregatibacter actinomycetemcomitans		NZ_CP043003_01012	98.82% ISAac2_aa1	100% NZ_CP043003_02257	IS5 ssgr IS427	966693	965926	768	255	-	yes
Aggregatibacter actinomycetemcomitans		NZ_CP043003_01076	99.21% ISAac2_aa1	100% NZ_CP043003_02324	IS5 ssgr IS427	1030378	1031145	768	255	+	yes
Aggregatibacter actinomycetemcomitans		NZ_CP043003_01086	98.82% ISAac2_aa1	100% NZ_CP043003_02257	IS5 ssgr IS427	1045047	1044280	768	255	-	yes
Aggregatibacter actinomycetemcomitans		NZ_CP043003_01118	99.21% ISAac2_aa1	100% NZ_CP043003_02324	IS5 ssgr IS427	1072871	1073638	768	255	+	yes
Aggregatibacter actinomycetemcomitans		NZ_CP043003_01164	99.05% ISAac2_aa1	100% NZ_CP043003_01795	IS5 ssgr IS427	1116821	1117288	468	155	+	no
Aggregatibacter actinomycetemcomitans		NZ_CP043003_01175	99.21% ISAac2_aa1	100% NZ_CP043003_02324	IS5 ssgr IS427	1129694	1128927	768	255	-	yes
Aggregatibacter actinomycetemcomitans		NZ_CP043003_01194	99.21% ISAac2_aa1	100% NZ_CP043003_02324	IS5 ssgr IS427	1147317	1146550	768	255	-	yes
Aggregatibacter actinomycetemcomitans		NZ_CP043003_01227	98.43% ISAac2_aa1	99.60% NZ_CP043003_02257	IS5 ssgr IS427	1181127	1180360	768	255	-	yes
Aggregatibacter actinomycetemcomitans		NZ_CP043003_01269	99.60% ISAac2_aa1	100% NZ_CP043003_02337	IS5 ssgr IS427	1221935	1222702	768	255	+	yes
Aggregatibacter actinomycetemcomitans		NZ_CP043003_01304	99.21% ISAac2_aa1	100% NZ_CP043003_01795	IS5 ssgr IS427	1255316	1256083	768	255	+	yes
Aggregatibacter actinomycetemcomitans		NZ_CP043003_01324	98.82% ISAac2_aa1	100% NZ_CP043003_02257	IS5 ssgr IS427	1277990	1277223	768	255	-	yes
Aggregatibacter actinomycetemcomitans		NZ_CP043003_01387	98.43% ISAac2_aa1	100% NZ_CP043003_01893	IS5 ssgr IS427	1340700	1341467	768	255	+	yes
Aggregatibacter actinomycetemcomitans		NZ_CP043003_01393	98.82% ISAac2_aa1	100% NZ_CP043003_02257	IS5 ssgr IS427	1350282	1349515	768	255	-	yes
Aggregatibacter actinomycetemcomitans		NZ_CP043003_01416	99.21% ISAac2_aa1	100% NZ_CP043003_02324	IS5 ssgr IS427	1373914	1373147	768	255	-	yes
Aggregatibacter actinomycetemcomitans		NZ_CP043003_01427	98.82% ISAac2_aa1	100% NZ_CP043003_02257	IS5 ssgr IS427	1381760	1382527	768	255	+	yes
Aggregatibacter actinomycetemcomitans		NZ_CP043003_01444	100% ISAac2_aa1	99.60% NZ_CP043003_02337	IS5 ssgr IS427	1403023	1402256	768	255	-	yes
Aggregatibacter actinomycetemcomitans		NZ_CP043003_01478	98.82% ISAac2_aa1	99.60% NZ_CP043003_02324	IS5 ssgr IS427	1439266	1440033	768	255	+	yes
Aggregatibacter actinomycetemcomitans		NZ_CP043003_01488	99.21% ISAac2_aa1	100% NZ_CP043003_02324	IS5 ssgr IS427	1447784	1448551	768	255	+	yes
Aggregatibacter actinomycetemcomitans		NZ_CP043003_01524	99.21% ISAac2_aa1	100% NZ_CP043003_02324	IS5 ssgr IS427	1483291	1482524	768	255	-	yes
Aggregatibacter actinomycetemcomitans		NZ_CP043003_01616	100% ISAac2_aa1	100% NZ_CP043003_01444	IS5 ssgr IS427	1571636	1571448	189	62	-	no
Aggregatibacter actinomycetemcomitans		NZ_CP043003_01631	99.21% ISAac2_aa1	100% NZ_CP043003_02324	IS5 ssgr IS427	1585509	1584742	768	255	-	yes
Aggregatibacter actinomycetemcomitans		NZ_CP043003_01648	99.60% ISAac2_aa1	100% NZ_CP043003_02337	IS5 ssgr IS427	1603563	1604330	768	255	+	yes
Aggregatibacter actinomycetemcomitans		NZ_CP043003_01691	99.21% ISAac2_aa1	100% NZ_CP043003_02324	IS5 ssgr IS427	1649606	1648839	768	255	-	yes
Aggregatibacter actinomycetemcomitans		NZ_CP043003_01710	99.60% ISAac2_aa1	100% NZ_CP043003_00921	IS5 ssgr IS427	1666552	1667319	768	255	+	yes
Aggregatibacter actinomycetemcomitans		NZ_CP043003_01716	99.21% ISAac2_aa1	100% NZ_CP043003_02324	IS5 ssgr IS427	1673862	1673095	768	255	-	yes
Aggregatibacter actinomycetemcomitans		NZ_CP043003_01730	99.21% ISAac2_aa1	100% NZ_CP043003_02324	IS5 ssgr IS427	1689157	1689924	768	255	+	yes
Aggregatibacter actinomycetemcomitans		NZ_CP043003_01754	98.82% ISAac2_aa1	100% NZ_CP043003_02257	IS5 ssgr IS427	1712479	1711712	768	255	-	yes
Aggregatibacter actinomycetemcomitans		NZ_CP043003_01787	99.21% ISAac2_aa1	100% NZ_CP043003_02324	IS5 ssgr IS427	1750993	1751760	768	255	+	yes
Aggregatibacter actinomycetemcomitans		NZ_CP043003_01795	99.21% ISAac2_aa1	100% NZ_CP043003_01304	IS5 ssgr IS427	1757194	1757961	768	255	+	yes
Aggregatibacter actinomycetemcomitans		NZ_CP043003_01800	99.21% ISAac2_aa1	100% NZ_CP043003_02324	IS5 ssgr IS427	1760290	1761057	768	255	+	yes
Aggregatibacter actinomycetemcomitans		NZ_CP043003_01828	98.82% ISAac2_aa1	100% NZ_CP043003_02257	IS5 ssgr IS427	1787863	1788630	768	255	+	yes
Aggregatibacter actinomycetemcomitans		NZ_CP043003_01893	98.43% ISAac2_aa1	100% NZ_CP043003_01387	IS5 ssgr IS427	1859251	1858484	768	255	-	yes
Aggregatibacter actinomycetemcomitans		NZ_CP043003_01941	98.82% ISAac2_aa1	100% NZ_CP043003_02257	IS5 ssgr IS427	1908080	1907313	768	255	-	yes
Aggregatibacter actinomycetemcomitans		NZ_CP043003_01988	98.82% ISAac2_aa1	100% NZ_CP043003_02257	IS5 ssgr IS427	1962957	1962190	768	255	-	yes
Aggregatibacter actinomycetemcomitans		NZ_CP043003_02004	98.82% ISAac2_aa1	100% NZ_CP043003_02257	IS5 ssgr IS427	1981328	1982095	768	255	+	yes
Aggregatibacter actinomycetemcomitans		NZ_CP043003_02045	98.82% ISAac2_aa1	100% NZ_CP043003_02257	IS5 ssgr IS427	2030572	2031339	768	255	+	yes
Aggregatibacter actinomycetemcomitans		NZ_CP043003_02077	98.82% ISAac2_aa1	100% NZ_CP043003_02257	IS5 ssgr IS427	2065191	2064424	768	255	-	yes
Aggregatibacter actinomycetemcomitans		NZ_CP043003_02117	96.61% ISAac2_aa1	96.61% NZ_CP043003_00824	IS5 ssgr IS427	2100569	2100363	207	68	-	no
Aggregatibacter actinomycetemcomitans		NZ_CP043003_02118	93.16% ISAac2_aa1	94.87% NZ_CP043003_01227	IS5 ssgr IS427	2100952	2100599	354	117	-	no
Aggregatibacter actinomycetemcomitans		NZ_CP043003_02124	98.82% ISAac2_aa1	100% NZ_CP043003_02257	IS5 ssgr IS427	2105616	2106383	768	255	+	yes
Aggregatibacter actinomycetemcomitans		NZ_CP043003_02126	98.43% ISAac2_aa1	99.60% NZ_CP043003_02257	IS5 ssgr IS427	2108998	2109765	768	255	+	yes
Aggregatibacter actinomycetemcomitans		NZ_CP043003_02232	98.82% ISAac2_aa1	100% NZ_CP043003_02257	IS5 ssgr IS427	2193261	2194028	768	255	+	yes
Aggregatibacter actinomycetemcomitans		NZ_CP043003_02245	99.21% ISAac2_aa1	100% NZ_CP043003_02324	IS5 ssgr IS427	2205679	2206446	768	255	+	yes
Aggregatibacter actinomycetemcomitans		NZ_CP043003_02247	99.21% ISAac2_aa1	100% NZ_CP043003_02324	IS5 ssgr IS427	2209169	2208402	768	255	-	yes
Aggregatibacter actinomycetemcomitans		NZ_CP043003_02257	98.82% ISAac2_aa1	100% NZ_CP043003_02232	IS5 ssgr IS427	2222656	2221889	768	255	-	yes
Aggregatibacter actinomycetemcomitans		NZ_CP043003_02290	98.43% ISAac2_aa1	99.60% NZ_CP043003_02257	IS5 ssgr IS427	2247601	2246834	768	255	-	yes
Aggregatibacter actinomycetemcomitans		NZ_CP043003_02324	99.21% ISAac2_aa1	100% NZ_CP043003_02247	IS5 ssgr IS427	2284630	2285397	768	255	+	yes
Aggregatibacter actinomycetemcomitans		NZ_CP043003_02337	99.60% ISAac2_aa1	100% NZ_CP043003_01648	IS5 ssgr IS427	2299206	2298439	768	255	-	yes
Aggregatibacter actinomycetemcomitans		NZ_CP043003_00339	46.94% ISShvi3_aa1	60.06% NZ_CP043003_02316	IS91	319342	320232	891	296	+	no	| probable false positive |
Aggregatibacter actinomycetemcomitans		NZ_CP043003_00883	42.58% ISShvi3_aa1	45.75% NZ_CP043003_01797	IS91	850725	849679	1.047	348	-	no	| probable false positive |
Aggregatibacter actinomycetemcomitans		NZ_CP043003_02316	48.11% ISMno23_aa1	60.06% NZ_CP043003_00339	IS91	2277873	2276980	894	297	-	no	| probable false positive |
Aggregatibacter actinomycetemcomitans		NZ_CP043003_01642	35.95% ISKpn25_aa3	No hit	ISL3	1597885	1594754	3.132	1.043	-	no
Aggregatibacter actinomycetemcomitans		NZ_CP043003_01647	41.90% ISKpn25_aa1	No hit	ISL3	1603048	1601498	1.551	516	-	yes
Aggregatibacter actinomycetemcomitans		NZ_CP043003_00758	0% newcandidate	not_found	New_Family	723061	723294	234	78	+		putative new IS family or false positive
Aggregatibacter actinomycetemcomitans		NZ_CP043003_02205	55.49% ISMex38_aa1	No hit	Tn3	2179468	2178875	594	197	-	no	| probable false positive |
Aggregatibacter actinomycetemcomitans	HK_973	NZ_CP043004_02201	89.02% ISHpa1_aa1	No hit	IS1595 ssgr IS1016	2151370	2151663	294	97	+	no
Aggregatibacter actinomycetemcomitans		NZ_CP043004_01370	53.21% ISNwi4_aa3	60.42% NZ_CP043004_01373	IS1595 ssgr ISNha5	1327639	1326548	1.092	363	-	no
Aggregatibacter actinomycetemcomitans		NZ_CP043004_01373	56.89% ISDsh3_aa4	60.42% NZ_CP043004_01370	IS1595 ssgr ISNha5	1331566	1332645	1.08	359	+	no
Aggregatibacter actinomycetemcomitans		NZ_CP043004_00001	50.90% IS643_aa2	47.16% NZ_CP043004_00070	IS21	1	1362	1.362	453	+	no	| probable false positive |
Aggregatibacter actinomycetemcomitans		NZ_CP043004_00034	67.18% ISHar1_aa2	100% NZ_CP043004_01760	IS3 ssgr IS150	31164	31925	762	253	+	no
Aggregatibacter actinomycetemcomitans		NZ_CP043004_00058	73.21% ISHar1_aa2	100% NZ_CP043004_01760	IS3 ssgr IS150	56963	57298	336	111	+	no
Aggregatibacter actinomycetemcomitans		NZ_CP043004_00196	60.18% ISBope1_aa2	82.56% NZ_CP043004_01760	IS3 ssgr IS150	176462	176851	390	129	+	no
Aggregatibacter actinomycetemcomitans		NZ_CP043004_00667	65.28% ISBcen9_aa2	72.09% NZ_CP043004_00034	IS3 ssgr IS150	613043	613834	792	263	+	no
Aggregatibacter actinomycetemcomitans		NZ_CP043004_01657	66.66% ISBce15_aa2	100% NZ_CP043004_00034	IS3 ssgr IS150	1621259	1621648	390	129	+	no
Aggregatibacter actinomycetemcomitans		NZ_CP043004_01658	66.26% ISStma2_aa2	98.78% NZ_CP043004_00034	IS3 ssgr IS150	1621614	1621868	255	84	+	no
Aggregatibacter actinomycetemcomitans		NZ_CP043004_01760	68.37% ISPsy9_aa2	100% NZ_CP043004_00034	IS3 ssgr IS150	1714360	1713710	651	216	-	no
Aggregatibacter actinomycetemcomitans		NZ_CP043004_01931	69.11% ISPsy9_aa2	94.02% NZ_CP043004_01657	IS3 ssgr IS150	1882291	1882088	204	67	-	no
Aggregatibacter actinomycetemcomitans		NZ_CP043004_00127	73.01% IS222_aa1	100% NZ_CP043004_00651	IS3 ssgr IS3	122388	122585	198	65	+	no
Aggregatibacter actinomycetemcomitans		NZ_CP043004_00128	61.53% IS222_aa2	100% NZ_CP043004_00613	IS3 ssgr IS3	122813	123415	603	200	+	no
Aggregatibacter actinomycetemcomitans		NZ_CP043004_00612	73.01% IS222_aa1	100% NZ_CP043004_00651	IS3 ssgr IS3	567613	56781	198	65	+	no
Aggregatibacter actinomycetemcomitans		NZ_CP043004_00613	61.53% IS222_aa2	100% NZ_CP043004_00128	IS3 ssgr IS3	568038	56864	603	200	+	no
Aggregatibacter actinomycetemcomitans		NZ_CP043004_00651	73.01% IS222_aa1	100% NZ_CP043004_00612	IS3 ssgr IS3	599645	599448	198	65	-	no
Aggregatibacter actinomycetemcomitans		NZ_CP043004_01431	64.28% ISBxe2_aa3	90.14% NZ_CP043004_00613	IS3 ssgr IS3	1399628	1399374	255	84	-	no
Aggregatibacter actinomycetemcomitans		NZ_CP043004_01096	60.16% IS4Bsu1_aa1	100% NZ_CP043004_01256	IS4 ssgr IS4Sa	1055542	1055925	384	127	+	no
Aggregatibacter actinomycetemcomitans		NZ_CP043004_01256	60.16% IS4Bsu1_aa1	100% NZ_CP043004_01096	IS4 ssgr IS4Sa	1218084	1218467	384	127	+	no
Aggregatibacter actinomycetemcomitans		NZ_CP043004_00931	47.85% ISGur11_aa1	No hit	IS481	889046	890965	1.92	639	+	no
Aggregatibacter actinomycetemcomitans		NZ_CP043004_00202	98.82% ISAac2_aa1	100% NZ_CP043004_01051	IS5 ssgr IS427	181641	182408	768	255	+	yes
Aggregatibacter actinomycetemcomitans		NZ_CP043004_00269	98.82% ISAac2_aa1	100% NZ_CP043004_01051	IS5 ssgr IS427	24717	246403	768	255	-	yes
Aggregatibacter actinomycetemcomitans		NZ_CP043004_00328	98.82% ISAac2_aa1	100% NZ_CP043004_01051	IS5 ssgr IS427	3045	303733	768	255	-	yes
Aggregatibacter actinomycetemcomitans		NZ_CP043004_00479	98.43% ISAac2_aa1	99.60% NZ_CP043004_01051	IS5 ssgr IS427	448989	449756	768	255	+	yes
Aggregatibacter actinomycetemcomitans		NZ_CP043004_00505	98.82% ISAac2_aa1	100% NZ_CP043004_01051	IS5 ssgr IS427	474164	474931	768	255	+	yes
Aggregatibacter actinomycetemcomitans		NZ_CP043004_00532	98.82% ISAac2_aa1	100% NZ_CP043004_01051	IS5 ssgr IS427	497815	498582	768	255	+	yes
Aggregatibacter actinomycetemcomitans		NZ_CP043004_00633	98.82% ISAac2_aa1	100% NZ_CP043004_01051	IS5 ssgr IS427	585737	586504	768	255	+	yes
Aggregatibacter actinomycetemcomitans		NZ_CP043004_00689	98.82% ISAac2_aa1	100% NZ_CP043004_01051	IS5 ssgr IS427	635867	636634	768	255	+	yes
Aggregatibacter actinomycetemcomitans		NZ_CP043004_00695	98.82% ISAac2_aa1	100% NZ_CP043004_01051	IS5 ssgr IS427	641887	64112	768	255	-	yes
Aggregatibacter actinomycetemcomitans		NZ_CP043004_00744	98.68% ISAac2_aa1	100% NZ_CP043004_01051	IS5 ssgr IS427	692059	692292	234	77	+	no
Aggregatibacter actinomycetemcomitans		NZ_CP043004_00745	97.32% ISAac2_aa1	98.21% NZ_CP043004_02142	IS5 ssgr IS427	692259	692648	390	129	+	no
Aggregatibacter actinomycetemcomitans		NZ_CP043004_00857	98.43% ISAac2_aa1	99.60% NZ_CP043004_01051	IS5 ssgr IS427	807146	806379	768	255	-	yes
Aggregatibacter actinomycetemcomitans		NZ_CP043004_00891	98.82% ISAac2_aa1	100% NZ_CP043004_01051	IS5 ssgr IS427	855461	856228	768	255	+	yes
Aggregatibacter actinomycetemcomitans		NZ_CP043004_00912	98.82% ISAac2_aa1	100% NZ_CP043004_01051	IS5 ssgr IS427	870695	869928	768	255	-	yes
Aggregatibacter actinomycetemcomitans		NZ_CP043004_00935	98.82% ISAac2_aa1	100% NZ_CP043004_01051	IS5 ssgr IS427	895081	894314	768	255	-	yes
Aggregatibacter actinomycetemcomitans		NZ_CP043004_00952	98.82% ISAac2_aa1	100% NZ_CP043004_01051	IS5 ssgr IS427	909686	908919	768	255	-	yes
Aggregatibacter actinomycetemcomitans		NZ_CP043004_01051	98.81% ISAac2_aa1	99.61% NZ_CP043004_02142	IS5 ssgr IS427	1008925	1010358	1.434	477	+	no
Aggregatibacter actinomycetemcomitans		NZ_CP043004_01060	98.82% ISAac2_aa1	100% NZ_CP043004_01051	IS5 ssgr IS427	1023462	1022695	768	255	-	yes
Aggregatibacter actinomycetemcomitans		NZ_CP043004_01171	98.82% ISAac2_aa1	100% NZ_CP043004_01051	IS5 ssgr IS427	1122905	1123672	768	255	+	yes
Aggregatibacter actinomycetemcomitans		NZ_CP043004_01303	98.82% ISAac2_aa1	100% NZ_CP043004_01051	IS5 ssgr IS427	1259951	1260718	768	255	+	yes
Aggregatibacter actinomycetemcomitans		NZ_CP043004_01564	98.82% ISAac2_aa1	100% NZ_CP043004_01051	IS5 ssgr IS427	1531018	1531785	768	255	+	yes
Aggregatibacter actinomycetemcomitans		NZ_CP043004_01606	98.82% ISAac2_aa1	100% NZ_CP043004_01051	IS5 ssgr IS427	1573984	1573217	768	255	-	yes
Aggregatibacter actinomycetemcomitans		NZ_CP043004_01610	100% ISAac2_aa1	100% NZ_CP043004_01051	IS5 ssgr IS427	1576490	1576305	186	61	-	no
Aggregatibacter actinomycetemcomitans		NZ_CP043004_01627	98.82% ISAac2_aa1	100% NZ_CP043004_01051	IS5 ssgr IS427	1588765	1589532	768	255	+	yes
Aggregatibacter actinomycetemcomitans		NZ_CP043004_01692	98.82% ISAac2_aa1	100% NZ_CP043004_01051	IS5 ssgr IS427	1651829	1652596	768	255	+	yes
Aggregatibacter actinomycetemcomitans		NZ_CP043004_01717	98.03% ISAac2_aa1	98.50% NZ_CP043004_02142	IS5 ssgr IS427	1675552	1674746	807	268	-	yes
Aggregatibacter actinomycetemcomitans		NZ_CP043004_01751	98.54% ISAac2_aa1	99.51% NZ_CP043004_01051	IS5 ssgr IS427	1707932	1708552	621	206	+	no
Aggregatibacter actinomycetemcomitans		NZ_CP043004_01758	98.82% ISAac2_aa1	100% NZ_CP043004_01051	IS5 ssgr IS427	1712449	1713216	768	255	+	yes
Aggregatibacter actinomycetemcomitans		NZ_CP043004_01822	98.82% ISAac2_aa1	100% NZ_CP043004_01051	IS5 ssgr IS427	1778527	1777760	768	255	-	yes
Aggregatibacter actinomycetemcomitans		NZ_CP043004_01895	98.81% ISAac2_aa1	100% NZ_CP043004_01051	IS5 ssgr IS427	1844273	1845091	819	272	+	yes
Aggregatibacter actinomycetemcomitans		NZ_CP043004_01910	98.82% ISAac2_aa1	100% NZ_CP043004_01051	IS5 ssgr IS427	1859931	1860698	768	255	+	yes
Aggregatibacter actinomycetemcomitans		NZ_CP043004_01916	99.21% ISAac2_aa1	99.60% NZ_CP043004_01051	IS5 ssgr IS427	1869775	1869008	768	255	-	yes
Aggregatibacter actinomycetemcomitans		NZ_CP043004_02037	98.81% ISAac2_aa1	100% NZ_CP043004_01051	IS5 ssgr IS427	1987151	1986348	804	267	-	yes
Aggregatibacter actinomycetemcomitans		NZ_CP043004_02082	98.82% ISAac2_aa1	100% NZ_CP043004_01051	IS5 ssgr IS427	2031616	2030849	768	255	-	yes
Aggregatibacter actinomycetemcomitans		NZ_CP043004_02142	98.42% ISAac2_aa1	99.61% NZ_CP043004_01051	IS5 ssgr IS427	2087074	2088285	1.212	403	+	no
Aggregatibacter actinomycetemcomitans		NZ_CP043004_02193	98.82% ISAac2_aa1	100% NZ_CP043004_01051	IS5 ssgr IS427	2138409	2139176	768	255	+	yes
Aggregatibacter actinomycetemcomitans		NZ_CP043004_02253	98.82% ISAac2_aa1	100% NZ_CP043004_01051	IS5 ssgr IS427	2190020	2190787	768	255	+	yes
Aggregatibacter actinomycetemcomitans		NZ_CP043004_02255	98.82% ISAac2_aa1	100% NZ_CP043004_01051	IS5 ssgr IS427	2193510	2192743	768	255	-	yes
Aggregatibacter actinomycetemcomitans		NZ_CP043004_02265	98.82% ISAac2_aa1	100% NZ_CP043004_01051	IS5 ssgr IS427	2205729	2206496	768	255	+	yes
Aggregatibacter actinomycetemcomitans		NZ_CP043004_02270	98.82% ISAac2_aa1	100% NZ_CP043004_01051	IS5 ssgr IS427	2209319	2210086	768	255	+	yes
Aggregatibacter actinomycetemcomitans		NZ_CP043004_02274	98.82% ISAac2_aa1	100% NZ_CP043004_01051	IS5 ssgr IS427	2213047	2213814	768	255	+	yes
Aggregatibacter actinomycetemcomitans		NZ_CP043004_00820	46.94% ISShvi3_aa1	60.75% NZ_CP043004_02324	IS91	772838	771948	891	296	-	no	| probable false positive |
Aggregatibacter actinomycetemcomitans		NZ_CP043004_00900	42.58% ISShvi3_aa1	45.75% NZ_CP043004_01613	IS91	863644	862598	1.047	348	-	no	| probable false positive |
Aggregatibacter actinomycetemcomitans		NZ_CP043004_02324	48.11% ISMno23_aa1	60.75% NZ_CP043004_00820	IS91	2262660	2261767	894	297	-	no	| probable false positive |
Aggregatibacter actinomycetemcomitans		NZ_CP043004_01807	42.11% ISKpn25_aa1	No hit	ISL3	1760303	1761853	1.551	516	+	yes
Aggregatibacter actinomycetemcomitans		NZ_CP043004_01811	35.80% ISKpn25_aa3	No hit	ISL3	1765445	1768576	3.132	1.043	+	no
Aggregatibacter actinomycetemcomitans		NZ_CP043004_00271	0% newcandidate	not_found	New_Family	248585	248352	234	78	-		putative new IS family or false positive
Aggregatibacter actinomycetemcomitans	D7S1	NC_017846_01927	91.26% ISHpa1_aa1	No hit	IS1595 ssgr IS1016	1953197	1952841	357	118	-	no
Aggregatibacter actinomycetemcomitans		NC_017846_01806	52.07% IS643_aa2	46.72% NC_017846_01731	IS21	1832505	1831144	1.362	453	-	no	| probable false positive |
Aggregatibacter actinomycetemcomitans		NC_017846_00257	58.88% ISPsy12_aa2	97.89% NC_017846_01512	IS3	284627	284935	309	102	+	no
Aggregatibacter actinomycetemcomitans		NC_017846_00129	70% ISBce15_aa2	100% NC_017846_02165	IS3 ssgr IS150	137953	13821	258	85	+	no
Aggregatibacter actinomycetemcomitans		NC_017846_00130	70.62% ISHar1_aa2	100% NC_017846_02164	IS3 ssgr IS150	138204	138656	453	150	+	no
Aggregatibacter actinomycetemcomitans		NC_017846_00416	69.11% ISPsy9_aa2	68.65% NC_017846_01624	IS3 ssgr IS150	466419	466216	204	67	-	no
Aggregatibacter actinomycetemcomitans		NC_017846_00582	71.42% ISBce15_aa2	100% NC_017846_01771	IS3 ssgr IS150	627847	628104	258	85	+	no
Aggregatibacter actinomycetemcomitans		NC_017846_00583	70.62% ISHar1_aa2	98.64% NC_017846_02164	IS3 ssgr IS150	628098	628562	465	154	+	no
Aggregatibacter actinomycetemcomitans		NC_017846_00716	65.21% ISBope1_aa2	80.82% NC_017846_01016	IS3 ssgr IS150	762847	763131	285	94	+	no
Aggregatibacter actinomycetemcomitans		NC_017846_00876	70% ISBce15_aa2	100% NC_017846_02165	IS3 ssgr IS150	92058	920837	258	85	+	no
Aggregatibacter actinomycetemcomitans		NC_017846_00877	71.59% ISHar1_aa2	100% NC_017846_01016	IS3 ssgr IS150	920831	92134	510	169	+	no
Aggregatibacter actinomycetemcomitans		NC_017846_01015	70% ISBce15_aa2	100% NC_017846_02165	IS3 ssgr IS150	1060000	1060257	258	85	+	no
Aggregatibacter actinomycetemcomitans		NC_017846_01016	71.59% ISHar1_aa2	100% NC_017846_00877	IS3 ssgr IS150	1060251	1060760	510	169	+	no
Aggregatibacter actinomycetemcomitans		NC_017846_01563	57.14% ISHin1_aa1	No hit	IS3 ssgr IS150	1588541	1588756	216	71	+	no
Aggregatibacter actinomycetemcomitans		NC_017846_01624	64.41% ISRso11_aa2	71.83% NC_017846_01016	IS3 ssgr IS150	1659234	1658578	657	218	-	no
Aggregatibacter actinomycetemcomitans		NC_017846_01744	70.62% ISHar1_aa2	100% NC_017846_02164	IS3 ssgr IS150	1775138	1774686	453	150	-	no
Aggregatibacter actinomycetemcomitans		NC_017846_01770	70.62% ISHar1_aa2	100% NC_017846_02164	IS3 ssgr IS150	1801212	1800760	453	150	-	no
Aggregatibacter actinomycetemcomitans		NC_017846_01771	71.42% ISBce15_aa2	100% NC_017846_00582	IS3 ssgr IS150	1801463	1801206	258	85	-	no
Aggregatibacter actinomycetemcomitans		NC_017846_02090	70.62% ISHar1_aa2	100% NC_017846_02164	IS3 ssgr IS150	2130265	2129813	453	150	-	no
Aggregatibacter actinomycetemcomitans		NC_017846_02091	70% ISBce15_aa2	100% NC_017846_02165	IS3 ssgr IS150	2130516	2130259	258	85	-	no
Aggregatibacter actinomycetemcomitans		NC_017846_02164	70.62% ISHar1_aa2	100% NC_017846_02090	IS3 ssgr IS150	2200956	2200504	453	150	-	no
Aggregatibacter actinomycetemcomitans		NC_017846_02165	70% ISBce15_aa2	100% NC_017846_02091	IS3 ssgr IS150	2201207	2200950	258	85	-	no
Aggregatibacter actinomycetemcomitans		NC_017846_01317	65.56% IS222_aa2	87.01% NC_017846_01512	IS3 ssgr IS3	1349905	1349423	483	160	-	no
Aggregatibacter actinomycetemcomitans		NC_017846_01512	54.97% ISBrsa1_aa2	96.19% NC_017846_01550	IS3 ssgr IS3	1543816	1544370	555	184	+	no
Aggregatibacter actinomycetemcomitans		NC_017846_01547	55.81% ISSde6_aa2	55% NC_017846_01550	IS3 ssgr IS3	1574092	1573715	378	125	-	no
Aggregatibacter actinomycetemcomitans		NC_017846_01550	57.96% IS222_aa2	96.19% NC_017846_01512	IS3 ssgr IS3	1575469	1574915	555	184	-	no
Aggregatibacter actinomycetemcomitans		NC_017846_01574	55.05% ISDac1_aa1	89.24% NC_017846_01548	IS3 ssgr IS3	1604461	1604180	282	93	-	no
Aggregatibacter actinomycetemcomitans		NC_017846_00094	86.01% ISApl1_aa1	100% NC_017846_01316	IS30	105943	105512	432	143	-	no
Aggregatibacter actinomycetemcomitans		NC_017846_00095	66.84% ISApl1_aa1	100% NC_017846_01450	IS30	106493	105882	612	203	-	no
Aggregatibacter actinomycetemcomitans		NC_017846_01315	66.84% ISApl1_aa1	100% NC_017846_01450	IS30	1348213	1348824	612	203	+	no
Aggregatibacter actinomycetemcomitans		NC_017846_01316	86.01% ISApl1_aa1	100% NC_017846_00094	IS30	1348763	1349194	432	143	+	no
Aggregatibacter actinomycetemcomitans		NC_017846_01449	85.91% ISApl1_aa1	99.30% NC_017846_01316	IS30	1482634	1482203	432	143	-	no
Aggregatibacter actinomycetemcomitans		NC_017846_01450	66.84% ISApl1_aa1	100% NC_017846_01315	IS30	1483184	1482573	612	203	-	no
Aggregatibacter actinomycetemcomitans		NC_017846_00097	97.78% ISAac2_aa1	97.18% NC_017846_02267	IS5 ssgr IS427	107087	107884	798	265	+	yes
Aggregatibacter actinomycetemcomitans		NC_017846_01336	93.33% ISAac2_aa1	90.60% NC_017846_00097	IS5 ssgr IS427	1367794	1367165	630	209	-	no
Aggregatibacter actinomycetemcomitans		NC_017846_01621	98.06% ISAac2_aa1	98.06% NC_017846_00097	IS5 ssgr IS427	1656707	1657168	462	153	+	no
Aggregatibacter actinomycetemcomitans		NC_017846_02267	97.34% ISAac2_aa1	97.18% NC_017846_00097	IS5 ssgr IS427	2307220	2308173	954	317	+	yes
Aggregatibacter actinomycetemcomitans		NC_017846_02268	93.64% ISAac2_aa1	93.64% NC_017846_00097	IS5 ssgr IS427	2308875	2308345	531	176	-	no
Aggregatibacter actinomycetemcomitans		NC_017846_01240	46.94% ISShvi3_aa1	60.75% NC_017846_01844	IS91	1274770	1273880	891	296	-	no	| probable false positive |
Aggregatibacter actinomycetemcomitans		NC_017846_01844	52.33% ISMno23_aa1	60.75% NC_017846_01240	IS91	1867125	1868018	894	297	+	no	| probable false positive |
Aggregatibacter actinomycetemcomitans		NC_017846_01256	62.79% ISSm4_aa2	No hit	ISL3	1293195	1292821	375	124	-	no
Aggregatibacter actinomycetemcomitans		NC_017846_01257	59.57% ISSm4_aa2	No hit	ISL3	1293589	1293281	309	102	-	no
Aggregatibacter actinomycetemcomitans	IDH781	NZ_CP016553_02106	91.26% ISHpa1_aa1	No hit	IS1595 ssgr IS1016	2170553	2170909	357	118	+	no
Aggregatibacter actinomycetemcomitans		NZ_CP016553_00001	52.07% IS643_aa2	46.72% NZ_CP016553_00076	IS21	1	1362	1.362	453	+	no	| probable false positive |
Aggregatibacter actinomycetemcomitans		NZ_CP016553_00034	51.72% ISMmy3_aa1	100% NZ_CP016553_01933	IS3 ssgr IS150	30519	30893	375	124	+	no
Aggregatibacter actinomycetemcomitans		NZ_CP016553_00035	71.42% ISBce15_aa2	100% NZ_CP016553_01934	IS3 ssgr IS150	30935	31192	258	85	+	no
Aggregatibacter actinomycetemcomitans		NZ_CP016553_00036	69.93% ISHar1_aa2	100% NZ_CP016553_00063	IS3 ssgr IS150	31186	3165	465	154	+	no
Aggregatibacter actinomycetemcomitans		NZ_CP016553_00061	51.72% ISMmy3_aa1	100% NZ_CP016553_01933	IS3 ssgr IS150	5679	57164	375	124	+	no
Aggregatibacter actinomycetemcomitans		NZ_CP016553_00062	71.42% ISBce15_aa2	100% NZ_CP016553_01934	IS3 ssgr IS150	57206	57463	258	85	+	no
Aggregatibacter actinomycetemcomitans		NZ_CP016553_00063	69.93% ISHar1_aa2	100% NZ_CP016553_00036	IS3 ssgr IS150	57457	57921	465	154	+	no
Aggregatibacter actinomycetemcomitans		NZ_CP016553_00679	66.66% ISBope1_aa2	82.19% NZ_CP016553_01100	IS3 ssgr IS150	668043	668327	285	94	+	no
Aggregatibacter actinomycetemcomitans		NZ_CP016553_00732	64.41% ISRso11_aa2	71.23% NZ_CP016553_01276	IS3 ssgr IS150	726307	725651	657	218	-	no
Aggregatibacter actinomycetemcomitans		NZ_CP016553_00797	57.14% ISHin1_aa1	70% NZ_CP016553_01816	IS3 ssgr IS150	788929	789144	216	71	+	no
Aggregatibacter actinomycetemcomitans		NZ_CP016553_00961	51.72% ISMmy3_aa1	100% NZ_CP016553_01816	IS3 ssgr IS150	958689	959063	375	124	+	no
Aggregatibacter actinomycetemcomitans		NZ_CP016553_00962	70% ISBce15_aa2	100% NZ_CP016553_01099	IS3 ssgr IS150	959105	959362	258	85	+	no
Aggregatibacter actinomycetemcomitans		NZ_CP016553_00963	71.59% ISHar1_aa2	100% NZ_CP016553_01100	IS3 ssgr IS150	959356	959865	510	169	+	no
Aggregatibacter actinomycetemcomitans		NZ_CP016553_01098	51.72% ISMmy3_aa1	100% NZ_CP016553_01816	IS3 ssgr IS150	1098106	1098480	375	124	+	no
Aggregatibacter actinomycetemcomitans		NZ_CP016553_01099	70% ISBce15_aa2	100% NZ_CP016553_00962	IS3 ssgr IS150	1098522	1098779	258	85	+	no
Aggregatibacter actinomycetemcomitans		NZ_CP016553_01100	71.59% ISHar1_aa2	100% NZ_CP016553_00963	IS3 ssgr IS150	1098773	1099282	510	169	+	no
Aggregatibacter actinomycetemcomitans		NZ_CP016553_01276	66.40% ISHar1_aa2	95.78% NZ_CP016553_01501	IS3 ssgr IS150	1288599	1287838	762	253	-	no
Aggregatibacter actinomycetemcomitans		NZ_CP016553_01277	51.72% ISMmy3_aa1	100% NZ_CP016553_01933	IS3 ssgr IS150	1289015	1288641	375	124	-	no
Aggregatibacter actinomycetemcomitans		NZ_CP016553_01500	51.72% ISMmy3_aa1	100% NZ_CP016553_01933	IS3 ssgr IS150	1533824	1534198	375	124	+	no
Aggregatibacter actinomycetemcomitans		NZ_CP016553_01501	66.95% ISBce15_aa2	95.78% NZ_CP016553_01276	IS3 ssgr IS150	1534240	1534956	717	238	+	no
Aggregatibacter actinomycetemcomitans		NZ_CP016553_01659	69.11% ISPsy9_aa2	92.53% NZ_CP016553_01501	IS3 ssgr IS150	1696741	1696538	204	67	-	no
Aggregatibacter actinomycetemcomitans		NZ_CP016553_01816	51.72% ISMmy3_aa1	100% NZ_CP016553_01098	IS3 ssgr IS150	1855324	1855698	375	124	+	no
Aggregatibacter actinomycetemcomitans		NZ_CP016553_01817	71.42% ISBce15_aa2	100% NZ_CP016553_01934	IS3 ssgr IS150	1855740	1855997	258	85	+	no
Aggregatibacter actinomycetemcomitans		NZ_CP016553_01818	72.18% ISHar1_aa2	99.40% NZ_CP016553_01100	IS3 ssgr IS150	1855991	1856500	510	169	+	no
Aggregatibacter actinomycetemcomitans		NZ_CP016553_01933	51.72% ISMmy3_aa1	100% NZ_CP016553_01277	IS3 ssgr IS150	1979821	1980195	375	124	+	no
Aggregatibacter actinomycetemcomitans		NZ_CP016553_01934	71.42% ISBce15_aa2	100% NZ_CP016553_01817	IS3 ssgr IS150	1980237	1980494	258	85	+	no
Aggregatibacter actinomycetemcomitans		NZ_CP016553_01935	71.59% ISHar1_aa2	100% NZ_CP016553_01276	IS3 ssgr IS150	1980488	1980997	510	169	+	no
Aggregatibacter actinomycetemcomitans		NZ_CP016553_00131	62.82% ISPsy13_aa2	100% NZ_CP016553_01151	IS3 ssgr IS3	125247	125501	255	84	+	no
Aggregatibacter actinomycetemcomitans		NZ_CP016553_00234	62.82% ISPsy13_aa2	100% NZ_CP016553_01151	IS3 ssgr IS3	219573	219319	255	84	-	no
Aggregatibacter actinomycetemcomitans		NZ_CP016553_00746	62.82% ISPsy13_aa2	100% NZ_CP016553_01151	IS3 ssgr IS3	743456	74371	255	84	+	no
Aggregatibacter actinomycetemcomitans		NZ_CP016553_00748	56.58% ISSde6_aa2	48.19% NZ_CP016553_01276	IS3 ssgr IS3	744588	744965	378	125	+	no
Aggregatibacter actinomycetemcomitans		NZ_CP016553_00782	62.82% ISPsy13_aa2	100% NZ_CP016553_01151	IS3 ssgr IS3	774593	774339	255	84	-	no
Aggregatibacter actinomycetemcomitans		NZ_CP016553_00784	62.82% ISPsy13_aa2	100% NZ_CP016553_01151	IS3 ssgr IS3	775613	775359	255	84	-	no
Aggregatibacter actinomycetemcomitans		NZ_CP016553_00808	55.05% ISDac1_aa1	89.24% NZ_CP016553_00783	IS3 ssgr IS3	80485	804569	282	93	-	no
Aggregatibacter actinomycetemcomitans		NZ_CP016553_01151	62.82% ISPsy13_aa2	100% NZ_CP016553_00784	IS3 ssgr IS3	1147101	1146847	255	84	-	no
Aggregatibacter actinomycetemcomitans		NZ_CP016553_00233	84.03% ISApl1_aa1	99.67% NZ_CP016553_00364	IS30	217882	218805	924	307	+	no
Aggregatibacter actinomycetemcomitans		NZ_CP016553_00364	83.71% ISApl1_aa1	99.67% NZ_CP016553_00233	IS30	35168	350757	924	307	-	no
Aggregatibacter actinomycetemcomitans		NZ_CP016553_01309	83.71% ISApl1_aa1	99.67% NZ_CP016553_00233	IS30	1320106	1321029	924	307	+	no
Aggregatibacter actinomycetemcomitans		NZ_CP016553_00729	99.60% ISAac2_aa1	98.75% NZ_CP016553_01400	IS5 ssgr IS427	723763	72453	768	255	+	yes
Aggregatibacter actinomycetemcomitans		NZ_CP016553_01307	97.34% ISAac2_aa1	91.56% NZ_CP016553_01400	IS5 ssgr IS427	1319464	1318667	798	265	-	yes
Aggregatibacter actinomycetemcomitans		NZ_CP016553_01400	99.17% ISAac2_aa1	98.75% NZ_CP016553_00729	IS5 ssgr IS427	1428309	1427545	765	254	-	yes
Aggregatibacter actinomycetemcomitans		NZ_CP016553_00422	46.94% ISShvi3_aa1	60.75% NZ_CP016553_02186	IS91	415602	416492	891	296	+	no	| probable false positive |
Aggregatibacter actinomycetemcomitans		NZ_CP016553_02186	52.33% ISMno23_aa1	60.75% NZ_CP016553_00422	IS91	2256621	2255728	894	297	-	no	| probable false positive |
Aggregatibacter actinomycetemcomitans		NZ_CP016553_00405	59.57% ISSm4_aa2	No hit	ISL3	396784	397092	309	102	+	no
Aggregatibacter actinomycetemcomitans		NZ_CP016553_00406	62.79% ISSm4_aa2	No hit	ISL3	397178	397552	375	124	+	no
Aggregatibacter actinomycetemcomitans	PN696	NZ_CP043005_02150	68.85% IS1016V6_aa1	No hit	IS1595 ssgr IS1016	2131364	2131549	186	61	+	no
Aggregatibacter actinomycetemcomitans		NZ_CP043005_00052	56.64% ISDsh3_aa4	62.24% NZ_CP043005_01852	IS1595 ssgr ISNha5	51909	50821	1.089	362	-	no
Aggregatibacter actinomycetemcomitans		NZ_CP043005_00060	66.66% ISNha5_aa3	90.52% NZ_CP043005_01852	IS1595 ssgr ISNha5	60288	60581	294	97	+	no
Aggregatibacter actinomycetemcomitans		NZ_CP043005_00189	57.73% ISNwi4_aa3	70.65% NZ_CP043005_01852	IS1595 ssgr ISNha5	185553	184516	1.038	345	-	no
Aggregatibacter actinomycetemcomitans		NZ_CP043005_00195	53.98% ISDsh3_aa4	60% NZ_CP043005_00052	IS1595 ssgr ISNha5	193378	194514	1.137	378	+	no
Aggregatibacter actinomycetemcomitans		NZ_CP043005_01848	57.46% ISAusp1_aa3	95.62% NZ_CP043005_00052	IS1595 ssgr ISNha5	1817777	1817283	495	164	-	no
Aggregatibacter actinomycetemcomitans		NZ_CP043005_01852	56.88% ISAusp1_aa3	70.65% NZ_CP043005_00189	IS1595 ssgr ISNha5	1819516	1820550	1.035	344	+	no
Aggregatibacter actinomycetemcomitans		NZ_CP043005_00001	50.90% IS643_aa2	46.72% NZ_CP043005_00079	IS21	1	1362	1.362	453	+	no	| probable false positive |
Aggregatibacter actinomycetemcomitans		NZ_CP043005_00030	72.90% ISHar1_aa2	99.11% NZ_CP043005_00430	IS3 ssgr IS150	27642	2909	1.449	482	+	yes
Aggregatibacter actinomycetemcomitans		NZ_CP043005_00067	71.31% ISHar1_aa2	99.21% NZ_CP043005_00030	IS3 ssgr IS150	66686	67144	459	152	+	no
Aggregatibacter actinomycetemcomitans		NZ_CP043005_00155	67.82% ISRso11_aa2	74.21% NZ_CP043005_00030	IS3 ssgr IS150	152411	153016	606	201	+	no
Aggregatibacter actinomycetemcomitans		NZ_CP043005_00842	60.18% ISBope1_aa2	62.38% NZ_CP043005_00155	IS3 ssgr IS150	80541	805021	390	129	-	no
Aggregatibacter actinomycetemcomitans		NZ_CP043005_00135	73.01% IS222_aa1	100% NZ_CP043005_00915	IS3 ssgr IS3	133883	13408	198	65	+	no
Aggregatibacter actinomycetemcomitans		NZ_CP043005_00136	64.90% IS222_aa2	100% NZ_CP043005_00914	IS3 ssgr IS3	134428	13491	483	160	+	no
Aggregatibacter actinomycetemcomitans		NZ_CP043005_00240	73.01% IS222_aa1	100% NZ_CP043005_00915	IS3 ssgr IS3	241555	241752	198	65	+	no
Aggregatibacter actinomycetemcomitans		NZ_CP043005_00241	64.90% IS222_aa2	100% NZ_CP043005_00914	IS3 ssgr IS3	2421	242582	483	160	+	no
Aggregatibacter actinomycetemcomitans		NZ_CP043005_00914	64.90% IS222_aa2	100% NZ_CP043005_00241	IS3 ssgr IS3	86138	860898	483	160	-	no
Aggregatibacter actinomycetemcomitans		NZ_CP043005_00915	73.01% IS222_aa1	100% NZ_CP043005_00240	IS3 ssgr IS3	861925	861728	198	65	-	no
Aggregatibacter actinomycetemcomitans		NZ_CP043005_01045	53.59% ISGur4_aa1	100% NZ_CP043005_01699	IS4 ssgr IS4Sa	990499	991245	747	248	+	no
Aggregatibacter actinomycetemcomitans		NZ_CP043005_01699	53.59% ISGur4_aa1	100% NZ_CP043005_01045	IS4 ssgr IS4Sa	1668637	1667891	747	248	-	no
Aggregatibacter actinomycetemcomitans		NZ_CP043005_01102	47.85% ISGur11_aa1	No hit	IS481	1045402	1047255	1.854	617	+	no
Aggregatibacter actinomycetemcomitans		NZ_CP043005_00047	98.03% ISAac2_aa1	99.60% NZ_CP043005_01420	IS5 ssgr IS427	456	44833	768	255	-	yes
Aggregatibacter actinomycetemcomitans		NZ_CP043005_00050	98.82% ISAac2_aa1	100% NZ_CP043005_02250	IS5 ssgr IS427	50363	49596	768	255	-	yes
Aggregatibacter actinomycetemcomitans		NZ_CP043005_00064	98.43% ISAac2_aa1	100% NZ_CP043005_02296	IS5 ssgr IS427	65328	64561	768	255	-	yes
Aggregatibacter actinomycetemcomitans		NZ_CP043005_00156	98.43% ISAac2_aa1	100% NZ_CP043005_02296	IS5 ssgr IS427	153401	154168	768	255	+	yes
Aggregatibacter actinomycetemcomitans		NZ_CP043005_00196	98.82% ISAac2_aa1	100% NZ_CP043005_02250	IS5 ssgr IS427	195622	194855	768	255	-	yes
Aggregatibacter actinomycetemcomitans		NZ_CP043005_00259	98.82% ISAac2_aa1	99.60% NZ_CP043005_02207	IS5 ssgr IS427	256472	255705	768	255	-	yes
Aggregatibacter actinomycetemcomitans		NZ_CP043005_00290	98.43% ISAac2_aa1	100% NZ_CP043005_02296	IS5 ssgr IS427	285046	285813	768	255	+	yes
Aggregatibacter actinomycetemcomitans		NZ_CP043005_00317	98.43% ISAac2_aa1	100% NZ_CP043005_02296	IS5 ssgr IS427	304588	305355	768	255	+	yes
Aggregatibacter actinomycetemcomitans		NZ_CP043005_00322	98.82% ISAac2_aa1	100% NZ_CP043005_02250	IS5 ssgr IS427	310221	309454	768	255	-	yes
Aggregatibacter actinomycetemcomitans		NZ_CP043005_00330	98.43% ISAac2_aa1	100% NZ_CP043005_02296	IS5 ssgr IS427	31341	314177	768	255	+	yes
Aggregatibacter actinomycetemcomitans		NZ_CP043005_00335	98.43% ISAac2_aa1	100% NZ_CP043005_02296	IS5 ssgr IS427	320244	321011	768	255	+	yes
Aggregatibacter actinomycetemcomitans		NZ_CP043005_00426	93.98% ISAac2_aa1	95.48% NZ_CP043005_02296	IS5 ssgr IS427	411504	412304	801	266	+	yes
Aggregatibacter actinomycetemcomitans		NZ_CP043005_00433	98.43% ISAac2_aa1	100% NZ_CP043005_02296	IS5 ssgr IS427	419101	418334	768	255	-	yes
Aggregatibacter actinomycetemcomitans		NZ_CP043005_00510	98.43% ISAac2_aa1	100% NZ_CP043005_02296	IS5 ssgr IS427	484596	483829	768	255	-	yes
Aggregatibacter actinomycetemcomitans		NZ_CP043005_00534	98.82% ISAac2_aa1	100% NZ_CP043005_02250	IS5 ssgr IS427	502815	503582	768	255	+	yes
Aggregatibacter actinomycetemcomitans		NZ_CP043005_00572	98.82% ISAac2_aa1	100% NZ_CP043005_02250	IS5 ssgr IS427	537474	536707	768	255	-	yes
Aggregatibacter actinomycetemcomitans		NZ_CP043005_00692	99.21% ISAac2_aa1	100% NZ_CP043005_02062	IS5 ssgr IS427	661807	66104	768	255	-	yes
Aggregatibacter actinomycetemcomitans		NZ_CP043005_00736	99.51% ISAac2_aa1	100% NZ_CP043005_00934	IS5 ssgr IS427	70564	706275	636	211	+	no
Aggregatibacter actinomycetemcomitans		NZ_CP043005_00826	98.42% ISAac2_aa1	99.60% NZ_CP043005_02250	IS5 ssgr IS427	791302	790508	795	264	-	yes
Aggregatibacter actinomycetemcomitans		NZ_CP043005_00833	98.82% ISAac2_aa1	100% NZ_CP043005_02250	IS5 ssgr IS427	79696	796193	768	255	-	yes
Aggregatibacter actinomycetemcomitans		NZ_CP043005_00836	98.82% ISAac2_aa1	100% NZ_CP043005_02250	IS5 ssgr IS427	799539	800306	768	255	+	yes
Aggregatibacter actinomycetemcomitans		NZ_CP043005_00934	98.82% ISAac2_aa1	99.60% NZ_CP043005_02207	IS5 ssgr IS427	87934	878573	768	255	-	yes
Aggregatibacter actinomycetemcomitans		NZ_CP043005_00998	98.03% ISAac2_aa1	99.60% NZ_CP043005_01149	IS5 ssgr IS427	943029	943796	768	255	+	yes
Aggregatibacter actinomycetemcomitans		NZ_CP043005_01009	98.82% ISAac2_aa1	100% NZ_CP043005_02250	IS5 ssgr IS427	957699	956932	768	255	-	yes
Aggregatibacter actinomycetemcomitans		NZ_CP043005_01044	99.21% ISAac2_aa1	100% NZ_CP043005_01891	IS5 ssgr IS427	989448	990215	768	255	+	yes
Aggregatibacter actinomycetemcomitans		NZ_CP043005_01093	99.05% ISAac2_aa1	99.05% NZ_CP043005_00426	IS5 ssgr IS427	1034445	1034912	468	155	+	no
Aggregatibacter actinomycetemcomitans		NZ_CP043005_01118	95.16% ISAac2_aa1	95.16% NZ_CP043005_00998	IS5 ssgr IS427	1059697	1058846	852	283	-	yes
Aggregatibacter actinomycetemcomitans		NZ_CP043005_01149	98.43% ISAac2_aa1	99.60% NZ_CP043005_00998	IS5 ssgr IS427	1091945	1091178	768	255	-	yes
Aggregatibacter actinomycetemcomitans		NZ_CP043005_01165	98.43% ISAac2_aa1	100% NZ_CP043005_02296	IS5 ssgr IS427	1110316	1111083	768	255	+	yes
Aggregatibacter actinomycetemcomitans		NZ_CP043005_01212	98.43% ISAac2_aa1	100% NZ_CP043005_02296	IS5 ssgr IS427	1164058	1164825	768	255	+	yes
Aggregatibacter actinomycetemcomitans		NZ_CP043005_01260	98.82% ISAac2_aa1	100% NZ_CP043005_01965	IS5 ssgr IS427	1213154	1213921	768	255	+	yes
Aggregatibacter actinomycetemcomitans		NZ_CP043005_01324	98.43% ISAac2_aa1	100% NZ_CP043005_02296	IS5 ssgr IS427	1285786	1285019	768	255	-	yes
Aggregatibacter actinomycetemcomitans		NZ_CP043005_01353	98.82% ISAac2_aa1	100% NZ_CP043005_02250	IS5 ssgr IS427	1313449	1312682	768	255	-	yes
Aggregatibacter actinomycetemcomitans		NZ_CP043005_01358	98.82% ISAac2_aa1	100% NZ_CP043005_02250	IS5 ssgr IS427	1316545	1315778	768	255	-	yes
Aggregatibacter actinomycetemcomitans		NZ_CP043005_01390	98.43% ISAac2_aa1	100% NZ_CP043005_02296	IS5 ssgr IS427	1355039	1355806	768	255	+	yes
Aggregatibacter actinomycetemcomitans		NZ_CP043005_01397	99.21% ISAac2_aa1	100% NZ_CP043005_02207	IS5 ssgr IS427	1361242	1362009	768	255	+	yes
Aggregatibacter actinomycetemcomitans		NZ_CP043005_01420	97.64% ISAac2_aa1	99.60% NZ_CP043005_00047	IS5 ssgr IS427	1384571	1383804	768	255	-	yes
Aggregatibacter actinomycetemcomitans		NZ_CP043005_01434	98.03% ISAac2_aa1	99.60% NZ_CP043005_02296	IS5 ssgr IS427	1399865	1400632	768	255	+	yes
Aggregatibacter actinomycetemcomitans		NZ_CP043005_01441	98.43% ISAac2_aa1	100% NZ_CP043005_02296	IS5 ssgr IS427	1407176	1406409	768	255	-	yes
Aggregatibacter actinomycetemcomitans		NZ_CP043005_01456	98.82% ISAac2_aa1	100% NZ_CP043005_01757	IS5 ssgr IS427	1420686	1421453	768	255	+	yes
Aggregatibacter actinomycetemcomitans		NZ_CP043005_01498	98.43% ISAac2_aa1	100% NZ_CP043005_02296	IS5 ssgr IS427	1466727	1465960	768	255	-	yes
Aggregatibacter actinomycetemcomitans		NZ_CP043005_01515	98.82% ISAac2_aa1	100% NZ_CP043005_01757	IS5 ssgr IS427	1484764	1485531	768	255	+	yes
Aggregatibacter actinomycetemcomitans		NZ_CP043005_01527	99.21% ISAac2_aa1	100% NZ_CP043005_02062	IS5 ssgr IS427	1497415	1498182	768	255	+	yes
Aggregatibacter actinomycetemcomitans		NZ_CP043005_01568	97.86% ISAac2_aa1	98.93% NZ_CP043005_00047	IS5 ssgr IS427	1538385	1538975	591	196	+	no
Aggregatibacter actinomycetemcomitans		NZ_CP043005_01666	98.43% ISAac2_aa1	100% NZ_CP043005_02296	IS5 ssgr IS427	1632710	1631943	768	255	-	yes
Aggregatibacter actinomycetemcomitans		NZ_CP043005_01719	97.32% ISAac2_aa1	100% NZ_CP043005_01568	IS5 ssgr IS427	1689449	1689060	390	129	-	no
Aggregatibacter actinomycetemcomitans		NZ_CP043005_01720	98.68% ISAac2_aa1	100% NZ_CP043005_01763	IS5 ssgr IS427	1689649	1689416	234	77	-	no
Aggregatibacter actinomycetemcomitans		NZ_CP043005_01732	98.82% ISAac2_aa1	100% NZ_CP043005_01757	IS5 ssgr IS427	1697487	1698254	768	255	+	yes
Aggregatibacter actinomycetemcomitans		NZ_CP043005_01757	98.82% ISAac2_aa1	100% NZ_CP043005_01515	IS5 ssgr IS427	1721230	1721997	768	255	+	yes
Aggregatibacter actinomycetemcomitans		NZ_CP043005_01763	98.43% ISAac2_aa1	99.60% NZ_CP043005_02250	IS5 ssgr IS427	1730812	1730045	768	255	-	yes
Aggregatibacter actinomycetemcomitans		NZ_CP043005_01827	98.03% ISAac2_aa1	99.60% NZ_CP043005_02296	IS5 ssgr IS427	1793521	1794288	768	255	+	yes
Aggregatibacter actinomycetemcomitans		NZ_CP043005_01856	98.82% ISAac2_aa1	100% NZ_CP043005_01965	IS5 ssgr IS427	1822627	1821860	768	255	-	yes
Aggregatibacter actinomycetemcomitans		NZ_CP043005_01891	99.21% ISAac2_aa1	100% NZ_CP043005_01044	IS5 ssgr IS427	1856008	1855241	768	255	-	yes
Aggregatibacter actinomycetemcomitans		NZ_CP043005_01933	98.82% ISAac2_aa1	100% NZ_CP043005_02250	IS5 ssgr IS427	1896811	1897578	768	255	+	yes
Aggregatibacter actinomycetemcomitans		NZ_CP043005_01965	98.82% ISAac2_aa1	100% NZ_CP043005_01856	IS5 ssgr IS427	1930621	1931388	768	255	+	yes
Aggregatibacter actinomycetemcomitans		NZ_CP043005_01984	98.43% ISAac2_aa1	100% NZ_CP043005_02296	IS5 ssgr IS427	1947949	1948716	768	255	+	yes
Aggregatibacter actinomycetemcomitans		NZ_CP043005_02062	99.21% ISAac2_aa1	100% NZ_CP043005_01527	IS5 ssgr IS427	2039910	2040677	768	255	+	yes
Aggregatibacter actinomycetemcomitans		NZ_CP043005_02093	98.43% ISAac2_aa1	100% NZ_CP043005_02296	IS5 ssgr IS427	2074543	2073776	768	255	-	yes
Aggregatibacter actinomycetemcomitans		NZ_CP043005_02133	98.82% ISAac2_aa1	100% NZ_CP043005_02250	IS5 ssgr IS427	2110314	2109547	768	255	-	yes
Aggregatibacter actinomycetemcomitans		NZ_CP043005_02139	100% ISAac2_aa1	100% NZ_CP043005_00826	IS5 ssgr IS427	2114915	2115148	234	77	+	no
Aggregatibacter actinomycetemcomitans		NZ_CP043005_02140	97.77% ISAac2_aa1	99.44% NZ_CP043005_02250	IS5 ssgr IS427	2115115	2115681	567	188	+	no
Aggregatibacter actinomycetemcomitans		NZ_CP043005_02142	98.82% ISAac2_aa1	99.60% NZ_CP043005_02207	IS5 ssgr IS427	2118296	2119063	768	255	+	yes
Aggregatibacter actinomycetemcomitans		NZ_CP043005_02205	98.82% ISAac2_aa1	100% NZ_CP043005_02250	IS5 ssgr IS427	2173959	2174726	768	255	+	yes
Aggregatibacter actinomycetemcomitans		NZ_CP043005_02207	99.21% ISAac2_aa1	100% NZ_CP043005_01397	IS5 ssgr IS427	2177449	2176682	768	255	-	yes
Aggregatibacter actinomycetemcomitans		NZ_CP043005_02217	98.82% ISAac2_aa1	100% NZ_CP043005_02250	IS5 ssgr IS427	2190936	2190169	768	255	-	yes
Aggregatibacter actinomycetemcomitans		NZ_CP043005_02250	98.82% ISAac2_aa1	100% NZ_CP043005_02217	IS5 ssgr IS427	2215887	2215120	768	255	-	yes
Aggregatibacter actinomycetemcomitans		NZ_CP043005_02284	98.03% ISAac2_aa1	99.60% NZ_CP043005_02296	IS5 ssgr IS427	2252989	2253756	768	255	+	yes
Aggregatibacter actinomycetemcomitans		NZ_CP043005_02296	98.43% ISAac2_aa1	100% NZ_CP043005_02093	IS5 ssgr IS427	2267220	2266453	768	255	-	yes
Aggregatibacter actinomycetemcomitans		NZ_CP043005_00347	46.94% ISShvi3_aa1	60.40% NZ_CP043005_02276	IS91	331474	332364	891	296	+	no	| probable false positive |
Aggregatibacter actinomycetemcomitans		NZ_CP043005_02014	42.58% ISShvi3_aa1	45.75% NZ_CP043005_01356	IS91	1974682	1975728	1.047	348	+	no	| probable false positive |
Aggregatibacter actinomycetemcomitans		NZ_CP043005_02276	48.11% ISMno23_aa1	60.40% NZ_CP043005_00347	IS91	2246232	2245339	894	297	-	no	| probable false positive |
Aggregatibacter actinomycetemcomitans		NZ_CP043005_01499	41.90% ISKpn25_aa1	No hit	ISL3	1467242	1468792	1.551	516	+	yes
Aggregatibacter actinomycetemcomitans		NZ_CP043005_01504	35.95% ISKpn25_aa3	No hit	ISL3	1472385	1475516	3.132	1.043	+	no
Aggregatibacter actinomycetemcomitans		NZ_CP043005_00766	0% newcandidate	not_found	New_Family	733335	733568	234	78	+		putative new IS family or false positive
Aggregatibacter actinomycetemcomitans	VT1169	NZ_CP012958_01560	97.61% ISAac3_aa1	100% NZ_CP012958_01632	IS200/IS605 ssgr IS200	1626411	1626031	381	126	-	no
Aggregatibacter actinomycetemcomitans		NZ_CP012958_01613	97.84% ISAac3_aa1	98.46% NZ_CP012958_01632	IS200/IS605 ssgr IS200	1670858	1670520	339	112	-	no
Aggregatibacter actinomycetemcomitans		NZ_CP012958_01632	97.61% ISAac3_aa1	100% NZ_CP012958_01560	IS200/IS605 ssgr IS200	1680551	1680171	381	126	-	no
Aggregatibacter actinomycetemcomitans		NZ_CP012958_01328	50.90% IS643_aa2	47.16% NZ_CP012958_01390	IS21	1394273	1395634	1.362	453	+	no	| probable false positive |
Aggregatibacter actinomycetemcomitans		NZ_CP012958_00002	69.66% ISHar1_aa2	100% NZ_CP012958_01845	IS3 ssgr IS150	1132	1761	630	209	+	no
Aggregatibacter actinomycetemcomitans		NZ_CP012958_00012	67.18% ISHar1_aa2	100% NZ_CP012958_01845	IS3 ssgr IS150	10962	10201	762	253	-	no
Aggregatibacter actinomycetemcomitans		NZ_CP012958_00285	52.54% ISKpn1_aa1	52.42% NZ_CP012958_02003	IS3 ssgr IS150	293661	294035	375	124	+	no
Aggregatibacter actinomycetemcomitans		NZ_CP012958_00286	68.47% ISBcen9_aa2	82.65% NZ_CP012958_00908	IS3 ssgr IS150	294287	293961	327	108	-	no
Aggregatibacter actinomycetemcomitans		NZ_CP012958_00329	84.05% ISHin1_aa1	No hit	IS3 ssgr IS150	328257	328511	255	84	+	no
Aggregatibacter actinomycetemcomitans		NZ_CP012958_00702	67.18% ISHar1_aa2	100% NZ_CP012958_01335	IS3 ssgr IS150	733041	733802	762	253	+	no
Aggregatibacter actinomycetemcomitans		NZ_CP012958_00853	67.18% ISHar1_aa2	100% NZ_CP012958_01335	IS3 ssgr IS150	884576	885337	762	253	+	no
Aggregatibacter actinomycetemcomitans		NZ_CP012958_00908	65.45% ISBcen9_aa2	67.77% NZ_CP012958_01335	IS3 ssgr IS150	947526	948068	543	180	+	no
Aggregatibacter actinomycetemcomitans		NZ_CP012958_01335	67.18% ISHar1_aa2	100% NZ_CP012958_00853	IS3 ssgr IS150	1399872	1400633	762	253	+	no
Aggregatibacter actinomycetemcomitans		NZ_CP012958_01732	67.18% ISHar1_aa2	100% NZ_CP012958_01845	IS3 ssgr IS150	1772854	1772093	762	253	-	no
Aggregatibacter actinomycetemcomitans		NZ_CP012958_01845	67.18% ISHar1_aa2	100% NZ_CP012958_01732	IS3 ssgr IS150	1883099	1882338	762	253	-	no
Aggregatibacter actinomycetemcomitans		NZ_CP012958_00931	49.34% ISGur4_aa1	No hit	IS4 ssgr IS4Sa	974418	97327	1.149	382	-	yes
Aggregatibacter actinomycetemcomitans		NZ_CP012958_02057	47.85% ISGur11_aa1	No hit	IS481	2094547	2096466	1.92	639	+	no
Aggregatibacter actinomycetemcomitans		NZ_CP012958_01288	48.11% ISMno23_aa1	59.38% NZ_CP012958_01645	IS91	1358284	1357391	894	297	-	no	| probable false positive |
Aggregatibacter actinomycetemcomitans		NZ_CP012958_01645	46.94% ISShvi3_aa1	59.38% NZ_CP012958_01288	IS91	1694487	1695377	891	296	+	no	| probable false positive |
Aggregatibacter actinomycetemcomitans		NZ_CP012958_01861	48.74% ISKpn25_aa1	41.95% NZ_CP012958_01404	ISL3	1900946	1899342	1.605	534	-	yes
Aggregatibacter actinomycetemcomitans	D11S1	IS_7b3d56ac_01744	59.82% ISNwi4_aa3	No hit	IS1595 ssgr ISNha5	1794606	1795640	1.035	344	+	no
Aggregatibacter actinomycetemcomitans		IS_7b3d56ac_00058	100% ISAac1_aa1	100% IS_7b3d56ac_00517	IS200/IS605 ssgr IS200	57929	57561	369	122	-	no
Aggregatibacter actinomycetemcomitans		IS_7b3d56ac_00239	100% ISAac1_aa1	100% IS_7b3d56ac_01583	IS200/IS605 ssgr IS200	238263	23809	174	57	-	no
Aggregatibacter actinomycetemcomitans		IS_7b3d56ac_00517	100% ISAac1_aa1	100% IS_7b3d56ac_00058	IS200/IS605 ssgr IS200	507469	507837	369	122	+	no
Aggregatibacter actinomycetemcomitans		IS_7b3d56ac_01355	97.61% ISAac3_aa1	99.20% IS_7b3d56ac_01583	IS200/IS605 ssgr IS200	1377187	1376807	381	126	-	no
Aggregatibacter actinomycetemcomitans		IS_7b3d56ac_01583	98.70% ISAac3_aa1	99.20% IS_7b3d56ac_01355	IS200/IS605 ssgr IS200	1620901	1621365	465	154	+	no
Aggregatibacter actinomycetemcomitans		IS_7b3d56ac_01846	50.90% IS643_aa2	46.72% IS_7b3d56ac_01907	IS21	1895636	1896997	1.362	453	+	no	| probable false positive |
Aggregatibacter actinomycetemcomitans		IS_7b3d56ac_00254	44.91% ISApl3_aa1	78.94% IS_7b3d56ac_00831	IS3 ssgr IS150	256697	257056	360	119	+	no
Aggregatibacter actinomycetemcomitans		IS_7b3d56ac_00324	66.42% ISPsy9_aa2	97.62% IS_7b3d56ac_00555	IS3 ssgr IS150	323287	324093	807	268	+	no
Aggregatibacter actinomycetemcomitans		IS_7b3d56ac_00545	72.05% ISHar1_aa2	100% IS_7b3d56ac_00324	IS3 ssgr IS150	532433	53284	408	135	+	no
Aggregatibacter actinomycetemcomitans		IS_7b3d56ac_00555	66.02% ISHar1_aa2	97.62% IS_7b3d56ac_00324	IS3 ssgr IS150	542038	54128	759	252	-	no
Aggregatibacter actinomycetemcomitans		IS_7b3d56ac_00831	52.54% ISKpn1_aa1	78.94% IS_7b3d56ac_00254	IS3 ssgr IS150	825697	826068	372	123	+	no
Aggregatibacter actinomycetemcomitans		IS_7b3d56ac_01236	79.45% ISHar1_aa2	100% IS_7b3d56ac_00324	IS3 ssgr IS150	1254741	1254980	240	79	+	no
Aggregatibacter actinomycetemcomitans		IS_7b3d56ac_01852	72.05% ISHar1_aa2	100% IS_7b3d56ac_00324	IS3 ssgr IS150	1901580	1901987	408	135	+	no
Aggregatibacter actinomycetemcomitans		IS_7b3d56ac_01458	48.68% ISGur4_aa1	No hit	IS4 ssgr IS4Sa	1489335	1488187	1.149	382	-	yes
Aggregatibacter actinomycetemcomitans		IS_7b3d56ac_00126	47.85% ISGur11_aa1	No hit	IS481	123241	121322	1.92	639	-	no
Aggregatibacter actinomycetemcomitans		IS_7b3d56ac_00503	46.94% ISShvi3_aa1	60.40% IS_7b3d56ac_01806	IS91	49353	49264	891	296	-	no	| probable false positive |
Aggregatibacter actinomycetemcomitans		IS_7b3d56ac_01806	48.11% ISMno23_aa1	60.40% IS_7b3d56ac_00503	IS91	1859608	1858715	894	297	-	no	| probable false positive |
Aggregatibacter actinomycetemcomitans		IS_7b3d56ac_00308	48.42% ISKpn25_aa1	42.38% IS_7b3d56ac_01921	ISL3	305634	307238	1.605	534	+	yes
Aggregatibacter actinomycetemcomitans		IS_7b3d56ac_01921	40.83% ISKpn25_aa1	40.71% IS_7b3d56ac_00308	ISL3	1970519	1971601	1.083	360	+	no
Aggregatibacter actinomycetemcomitans		IS_7b3d56ac_00003	0% newcandidate	not_found	New_Family	3552	1534	2.019	673	-		putative new IS family or false positive
Aggregatibacter actinomycetemcomitans		IS_7b3d56ac_00959	0% newcandidate	not_found	New_Family	951586	951329	258	86	-		putative new IS family or false positive
Aggregatibacter actinomycetemcomitans	HK1651	IS_5a026d10_00239	97.33% ISAac1_aa1	98.36% IS_5a026d10_00843	IS200/IS605 ssgr IS200	243923	243471	453	150	-	no
Aggregatibacter actinomycetemcomitans		IS_5a026d10_00843	100% ISAac1_aa1	98.36% IS_5a026d10_00239	IS200/IS605 ssgr IS200	838206	838574	369	122	+	no
Aggregatibacter actinomycetemcomitans		IS_5a026d10_00862	96.62% ISAac1_aa1	100% IS_5a026d10_00239	IS200/IS605 ssgr IS200	847887	848156	270	89	+	no
Aggregatibacter actinomycetemcomitans		IS_5a026d10_00001	50.90% IS643_aa2	47.16% IS_5a026d10_00079	IS21	1	1362	1.362	453	+	no	| probable false positive |
Aggregatibacter actinomycetemcomitans		IS_5a026d10_00007	72.05% ISHar1_aa2	100% IS_5a026d10_00988	IS3 ssgr IS150	5953	636	408	135	+	no
Aggregatibacter actinomycetemcomitans		IS_5a026d10_00741	72.05% ISHar1_aa2	100% IS_5a026d10_00988	IS3 ssgr IS150	746526	746933	408	135	+	no
Aggregatibacter actinomycetemcomitans		IS_5a026d10_00876	69.66% ISHar1_aa2	100% IS_5a026d10_00988	IS3 ssgr IS150	862651	86328	630	209	+	no
Aggregatibacter actinomycetemcomitans		IS_5a026d10_00886	72.05% ISHar1_aa2	100% IS_5a026d10_00988	IS3 ssgr IS150	872127	87172	408	135	-	no
Aggregatibacter actinomycetemcomitans		IS_5a026d10_00988	69.66% ISHar1_aa2	100% IS_5a026d10_00876	IS3 ssgr IS150	969925	969296	630	209	-	no
Aggregatibacter actinomycetemcomitans		IS_5a026d10_01055	44.91% ISApl3_aa1	No hit	IS3 ssgr IS150	1037940	1037581	360	119	-	no
Aggregatibacter actinomycetemcomitans		IS_5a026d10_01428	68.75% ISStma2_aa2	99.21% IS_5a026d10_00988	IS3 ssgr IS150	1445449	1445856	408	135	+	no
Aggregatibacter actinomycetemcomitans		IS_5a026d10_01587	72.05% ISHar1_aa2	100% IS_5a026d10_00988	IS3 ssgr IS150	1599807	1600214	408	135	+	no
Aggregatibacter actinomycetemcomitans		IS_5a026d10_01641	65.30% ISBcen9_aa2	66.94% IS_5a026d10_00988	IS3 ssgr IS150	1662276	1662731	456	151	+	no
Aggregatibacter actinomycetemcomitans		IS_5a026d10_01665	61.72% ISPosp4_aa1	No hit	IS4 ssgr IS4Sa	1688284	1687838	447	148	-	no
Aggregatibacter actinomycetemcomitans		IS_5a026d10_01666	48.12% ISNpu8_aa1	No hit	IS4 ssgr ISH8	1688986	1688294	693	230	-	no
Aggregatibacter actinomycetemcomitans		IS_5a026d10_00027	46.42% ISGur11_aa1	92.63% IS_5a026d10_00310	IS481	29314	27404	1.911	636	-	no
Aggregatibacter actinomycetemcomitans		IS_5a026d10_00310	47.85% ISGur11_aa1	92.63% IS_5a026d10_00027	IS481	311626	309707	1.92	639	-	no
Aggregatibacter actinomycetemcomitans		IS_5a026d10_00829	46.94% ISShvi3_aa1	60.75% IS_5a026d10_02020	IS91	824267	823377	891	296	-	no	| probable false positive |
Aggregatibacter actinomycetemcomitans		IS_5a026d10_02020	48.11% ISMno23_aa1	60.75% IS_5a026d10_00829	IS91	2069514	2068621	894	297	-	no	| probable false positive |
Aggregatibacter actinomycetemcomitans		IS_5a026d10_01004	48.74% ISKpn25_aa1	No hit	ISL3	989062	987458	1.605	534	-	yes
Aggregatibacter actinomycetemcomitans		IS_5a026d10_01736	61.68% ISSm4_aa2	No hit	ISL3	1773494	1772838	657	218	-	no
Aggregatibacter aphrophilus	NCTC5906	NZ_LR134327_00028	0% newcandidate	not_found	New_Family	14.764	12.758	2.007	669	-		putative new IS family or false positive
Aggregatibacter aphrophilus		NZ_LR134327_00085	48.92% IS4Bsu1_aa1	100% NZ_LR134327_00278	IS4 ssgr IS4Sa	77.888	79.036	1.149	382	+	yes
Aggregatibacter aphrophilus		NZ_LR134327_00209	53.51% ISWz1_aa1	59.45% NZ_LR134327_00848	IS91	204.724	205.611	888	295	+	no	| probable false positive |
Aggregatibacter aphrophilus		NZ_LR134327_00278	48.92% IS4Bsu1_aa1	100% NZ_LR134327_00085	IS4 ssgr IS4Sa	270.974	269.826	1.149	382	-	yes
Aggregatibacter aphrophilus		NZ_LR134327_00281	50.42% ISAsp20_aa1	No hit	IS200/IS605 ssgr IS200	273.17	272.814	357	118	-	no
Aggregatibacter aphrophilus		NZ_LR134327_00360	0% newcandidate	not_found	New_Family	334.396	332.39	2.007	669	-		putative new IS family or false positive
Aggregatibacter aphrophilus		NZ_LR134327_00848	47.47% ISMno23_aa1	59.45% NZ_LR134327_00209	IS91	882.423	881.53	894	297	-	no	| probable false positive |
Aggregatibacter aphrophilus		NZ_LR134327_00920	52.51% IS643_aa2	47.71% NZ_LR134327_00959	IS21	957.788	959.143	1.356	451	+	no	| probable false positive |
Aggregatibacter aphrophilus		NZ_LR134327_01072	47.26% IS4Bsu1_aa1	100% NZ_LR134327_00278	IS4 ssgr IS4Sa	1,114,923	1,114,015	909	302	-	no
Aggregatibacter aphrophilus		NZ_LR134327_01475	35.71% ISSm4_aa4	No hit	ISL3	1,518,996	1,515,901	3.096	1.031	-	no
Aggregatibacter aphrophilus		NZ_LR134327_01478	42.44% ISKpn25_aa1	No hit	ISL3	1,523,100	1,521,553	1.548	515	-	yes
Aggregatibacter aphrophilus		NZ_LR134327_01757	50% ISMmy3_aa3	No hit	IS3 ssgr IS150	1,848,258	1,848,632	375	124	+	no
Aggregatibacter aphrophilus		NZ_LR134327_01758	68.42% ISKpn8_aa2	No hit	IS3 ssgr IS150	1,848,742	1,849,437	696	231	+	no
Aggregatibacter aphrophilus	W10433	NZ_CP012067_00200	49.71% TnShfr1_aa1	No hit	Tn3	208.836	209.48	645	214	+	no	| probable false positive |
Aggregatibacter aphrophilus		NZ_CP012067_00241	45.72% ISMno24_aa2	60.06% NZ_CP012067_01037	IS91	252.685	253.572	888	295	+	no	| probable false positive |
Aggregatibacter aphrophilus		NZ_CP012067_00312	54.54% ISAsp20_aa1	No hit	IS200/IS605 ssgr IS200	320.811	320.53	282	93	-	no
Aggregatibacter aphrophilus		NZ_CP012067_00521	41.64% ISSm4_aa1	40.16% NZ_CP012067_01820	ISL3	535.684	534.137	1.548	515	-	yes
Aggregatibacter aphrophilus		NZ_CP012067_00524	39.79% ISSm4_aa3	No hit	ISL3	538.45	537.167	1.284	427	-	yes
Aggregatibacter aphrophilus		NZ_CP012067_00783	0% newcandidate	not_found	New_Family	786.518	784.554	1.965	655	-		putative new IS family or false positive
Aggregatibacter aphrophilus		NZ_CP012067_00966	52.51% IS643_aa2	47.71% NZ_CP012067_00920	IS21	974.654	973.293	1.362	453	-	no	| probable false positive |
Aggregatibacter aphrophilus		NZ_CP012067_01037	47.28% ISMno23_aa1	60.06% NZ_CP012067_00241	IS91	1,050,134	1,051,027	894	297	+	no	| probable false positive |
Aggregatibacter aphrophilus		NZ_CP012067_01676	46.73% ISEc53_aa1	No hit	ISL3	1,797,414	1,796,881	534	177	-	no
Aggregatibacter aphrophilus		NZ_CP012067_01819	53.82% ISDsh3_aa4	61.44% NZ_CP012067_01823	IS1595 ssgr ISNha5	1,972,863	1,971,751	1.113	370	-	no
Aggregatibacter aphrophilus		NZ_CP012067_01823	58.33% ISNwi4_aa3	61.44% NZ_CP012067_01819	IS1595 ssgr ISNha5	1,976,067	1,977,104	1.038	345	+	no
Aggregatibacter aphrophilus	NJ8700	NC_012913_01677	51.56% ISAsp20_aa1	No hit	IS200/IS605 ssgr IS200	1758062	1757607	456	151	-	no
Aggregatibacter aphrophilus		NC_012913_00051	52.51% IS643_aa2	47.71% NC_012913_00012	IS21	55094	53733	1.362	453	-	no	| probable false positive |
Aggregatibacter aphrophilus		NC_012913_00943	68.42% ISKpn8_aa2	No hit	IS3 ssgr IS150	1023430	1024125	696	231	+	no
Aggregatibacter aphrophilus		NC_012913_00989	67.74% ISDac1_aa2	No hit	IS3 ssgr IS3	1059850	1059665	186	61	-	no
Aggregatibacter aphrophilus		NC_012913_00123	47.28% ISMno23_aa1	60.73% NC_012913_01605	IS91	130418	131311	894	297	+	no	| probable false positive |
Aggregatibacter aphrophilus		NC_012913_01605	45.42% ISMno24_aa2	60.73% NC_012913_00123	IS91	1691339	1692226	888	295	+	no	| probable false positive |
Aggregatibacter aphrophilus		NC_012913_01748	40.49% ISKpn25_aa1	No hit	ISL3	1824748	1826661	1.914	637	+	yes
Aggregatibacter aphrophilus	NCTC11096	NZ_LS483485_00632	50.42% ISAsp20_aa1	No hit	IS200/IS605 ssgr IS200	615459	615815	357	118	+	no
Aggregatibacter aphrophilus		NZ_LS483485_00001	52.51% IS643_aa2	47.71% NZ_LS483485_00040	IS21	1	1356	1.356	451	+	no	| probable false positive |
Aggregatibacter aphrophilus		NZ_LS483485_01334	66.05% ISBope1_aa2	No hit	IS3 ssgr IS150	1340674	1341324	651	216	+	no
Aggregatibacter aphrophilus		NZ_LS483485_00635	48.92% IS4Bsu1_aa1	100% NZ_LS483485_00913	IS4 ssgr IS4Sa	617655	618803	1.149	382	+	yes
Aggregatibacter aphrophilus		NZ_LS483485_00913	48.92% IS4Bsu1_aa1	100% NZ_LS483485_00635	IS4 ssgr IS4Sa	901351	900203	1.149	382	-	yes
Aggregatibacter aphrophilus		NZ_LS483485_01774	48.68% ISGur4_aa1	99.73% NZ_LS483485_00913	IS4 ssgr IS4Sa	1834877	1833729	1.149	382	-	yes
Aggregatibacter aphrophilus		NZ_LS483485_00704	45.35% ISMno24_aa2	59.79% NZ_LS483485_02102	IS91	683365	682478	888	295	-	no	| probable false positive |
Aggregatibacter aphrophilus		NZ_LS483485_02102	47.47% ISMno23_aa1	59.79% NZ_LS483485_00704	IS91	2215500	2214607	894	297	-	no	| probable false positive |
Aggregatibacter aphrophilus		NZ_LS483485_00461	44.58% ISSm4_aa1	55.62% NZ_LS483485_01640	ISL3	441715	440102	1.614	537	-	yes
Aggregatibacter aphrophilus		NZ_LS483485_00464	36.18% ISKpn25_aa3	49.10% NZ_LS483485_01645	ISL3	447313	444326	2.988	995	-	no
Aggregatibacter aphrophilus		NZ_LS483485_01640	42.23% ISKpn25_aa1	55.62% NZ_LS483485_00461	ISL3	1680147	1681691	1.545	514	+	yes
Aggregatibacter aphrophilus		NZ_LS483485_01645	35.15% ISKpn25_aa3	49.10% NZ_LS483485_00464	ISL3	1684613	1687741	3.129	1.042	+	no
Aggregatibacter segnis	NCTC10977	NZ_LS483443_00001	52.98% IS643_aa2	45.61% NZ_LS483443_00093	IS21	1	1.362	1.362	453	+	no	| probable false positive |
Aggregatibacter segnis		NZ_LS483443_00215	54.49% TnShfr1_aa1	No hit	Tn3	218.161	218.802	642	213	+	no	| probable false positive |
Aggregatibacter segnis		NZ_LS483443_00400	71.32% ISHar1_aa2	No hit	IS3 ssgr IS150	406.796	406.389	408	135	-	no
Aggregatibacter segnis		NZ_LS483443_00471	94.00% IS1016C_aa1	No hit	IS1595 ssgr IS1016	467.304	467.957	654	217	+	yes
Aggregatibacter segnis		NZ_LS483443_00524	0% newcandidate	not_found	New_Family	523.92	523.294	627	209	-		putative new IS family or false positive
Aggregatibacter segnis		NZ_LS483443_00558	47.14% ISGur11_aa1	No hit	IS481	559.442	561.361	1.92	639	+	no
Aggregatibacter segnis		NZ_LS483443_00642	51.93% ISMno24_aa2	61.09% NZ_LS483443_00894	IS91	635.085	635.975	891	296	+	no	| probable false positive |
Aggregatibacter segnis		NZ_LS483443_00894	47.28% ISMno23_aa1	61.09% NZ_LS483443_00642	IS91	880.438	881.331	894	297	+	no	| probable false positive |
Aggregatibacter segnis		NZ_LS483443_01325	54.43% ISDsh3_aa4	63.58% NZ_LS483443_01330	IS1595 ssgr ISNha5	1,358,898	1,357,807	1.092	363	-	no
Aggregatibacter segnis		NZ_LS483443_01330	59.47% ISRssp2_aa3	63.58% NZ_LS483443_01325	IS1595 ssgr ISNha5	1,364,296	1,365,276	981	326	+	no
Aggregatibacter segnis		NZ_LS483443_01504	42.65% ISKpn25_aa1	No hit	ISL3	1,564,414	1,565,961	1.548	515	+	yes
Aggregatibacter segnis		NZ_LS483443_01508	36.58% ISSm4_aa4	No hit	ISL3	1,568,618	1,571,713	3.096	1.031	+	no
Avibacterium paragallinarum	ESV-135	NZ_CP050316_00003	52.89% IS643_aa2	45.89% NZ_CP050316_01658	IS21	982	2.352	1.371	456	+	no	| probable false positive |
Avibacterium paragallinarum		NZ_CP050316_00059	82.07% ISNme5_aa1	100% NZ_CP050316_01361	IS110	61.298	60.921	378	125	-	no
Avibacterium paragallinarum		NZ_CP050316_00216	43.15% ISWz1_aa1	46.12% NZ_CP050316_01498	IS91	176.103	177.122	1.02	339	+	no	| probable false positive |
Avibacterium paragallinarum		NZ_CP050316_00435	50.34% ISAzo12_aa2	No hit	IS21	408.718	409.557	840	279	+	no	| probable false positive |
Avibacterium paragallinarum		NZ_CP050316_00943	0% newcandidate	not_found	New_Family	963.541	963.693	153	51	+		putative new IS family or false positive
Avibacterium paragallinarum		NZ_CP050316_01080	94.00% IS1016C2_aa1	99.07% NZ_CP050316_01483	IS1595 ssgr IS1016	1,105,497	1,106,150	654	217	+	yes
Avibacterium paragallinarum		NZ_CP050316_01290	48.11% ISMno23_aa1	61.98% NZ_CP050316_01428	IS91	1,364,568	1,365,461	894	297	+	no	| probable false positive |
Avibacterium paragallinarum		NZ_CP050316_01357	99.07% ISHpa1_aa1	77.88% NZ_CP050316_01483	IS1595 ssgr IS1016	1,447,090	1,446,440	651	216	-	yes
Avibacterium paragallinarum		NZ_CP050316_01361	75.16% ISNme5_aa1	100% NZ_CP050316_00059	IS110	1,450,022	1,449,075	948	315	-	no
Avibacterium paragallinarum		NZ_CP050316_01374	80.47% ISHin1_aa1	97.63% NZ_CP050316_02228	IS3 ssgr IS150	1,460,098	1,460,607	510	169	+	no
Avibacterium paragallinarum		NZ_CP050316_01375	92% ISHin1_aa2	52% NZ_CP050316_02227	IS3 ssgr IS150	1,460,832	1,461,095	264	87	+	no
Avibacterium paragallinarum		NZ_CP050316_01428	46.09% ISMno24_aa2	61.98% NZ_CP050316_01290	IS91	1,521,767	1,520,877	891	296	-	no	| probable false positive |
Avibacterium paragallinarum		NZ_CP050316_01483	94.93% IS1016C2_aa1	99.07% NZ_CP050316_01080	IS1595 ssgr IS1016	1,578,359	1,579,012	654	217	+	yes
Avibacterium paragallinarum		NZ_CP050316_01489	69.23% ISSm4_aa2	59.44% NZ_CP050316_01648	ISL3	1,585,504	1,584,467	1.038	345	-	no
Avibacterium paragallinarum		NZ_CP050316_01498	45.02% ISTha3_aa2	55.81% NZ_CP050316_01564	IS91	1,590,627	1,589,725	903	300	-	no	| probable false positive |
Avibacterium paragallinarum		NZ_CP050316_01648	58.20% ISSm4_aa2	59.44% NZ_CP050316_01489	ISL3	1,714,747	1,715,760	1.014	337	+	no
Avibacterium paragallinarum		NZ_CP050316_01728	49.03% ISGlo3_aa1	No hit	IS481	1,791,090	1,791,914	825	274	+	no
Avibacterium paragallinarum		NZ_CP050316_01757	63.33% ISKpn31_aa1	No hit	ISAs1	1,820,710	1,820,360	351	116	-	no
Avibacterium paragallinarum		NZ_CP050316_01828	75.25% ISApl3_aa2	100% NZ_CP050316_02227	IS3 ssgr IS150	1,890,834	1,890,346	489	162	-	no
Avibacterium paragallinarum		NZ_CP050316_01829	80.47% ISHin1_aa1	97.63% NZ_CP050316_01374	IS3 ssgr IS150	1,891,568	1,891,059	510	169	-	no
Avibacterium paragallinarum		NZ_CP050316_01921	95.83% IS1016C2_aa1	99.40% NZ_CP050316_01483	IS1595 ssgr IS1016	1,989,743	1,989,240	504	167	-	no
Avibacterium paragallinarum		NZ_CP050316_02059	43.09% ISWz1_aa1	47.70% NZ_CP050316_01290	IS91	2,130,156	2,129,416	741	246	-	no	| probable false positive |
Avibacterium paragallinarum		NZ_CP050316_02067	52.55% TnEc1_aa1	No hit	Tn3	2,137,731	2,138,372	642	213	+	no	| probable false positive |
Avibacterium paragallinarum		NZ_CP050316_02118	100% ISVsa5_aa1	99.25% NZ_CP050316_02128	IS4 ssgr IS10	2,175,953	2,177,161	1.209	402	+	yes
Avibacterium paragallinarum		NZ_CP050316_02128	99.25% ISVsa5_aa1	99.25% NZ_CP050316_02118	IS4 ssgr IS10	2,184,885	2,183,677	1.209	402	-	yes
Avibacterium paragallinarum		NZ_CP050316_02129	100% ISKpn13_aa1	100% NZ_CP050316_02132	IS5 ssgr IS5	2,186,042	2,185,110	933	310	-	no
Avibacterium paragallinarum		NZ_CP050316_02130	100% ISAeca1_aa1	No hit	IS30	2,186,227	2,187,174	948	315	+	no
Avibacterium paragallinarum		NZ_CP050316_02132	100% ISKpn13_aa1	100% NZ_CP050316_02129	IS5 ssgr IS5	2,188,647	2,189,579	933	310	+	no
Avibacterium paragallinarum		NZ_CP050316_02207	41.85% ISKpn25_aa1	49.56% NZ_CP050316_02298	ISL3	2,267,457	2,269,061	1.605	534	+	yes
Avibacterium paragallinarum		NZ_CP050316_02211	52.60% TnShfr1_aa1	No hit	Tn3	2,271,282	2,271,899	618	205	+	no	| probable false positive |
Avibacterium paragallinarum		NZ_CP050316_02227	75.25% ISApl3_aa2	100% NZ_CP050316_01828	IS3 ssgr IS150	2,289,025	2,288,537	489	162	-	no
Avibacterium paragallinarum		NZ_CP050316_02228	81.06% ISHin1_aa1	97.63% NZ_CP050316_01374	IS3 ssgr IS150	2,289,759	2,289,250	510	169	-	no
Avibacterium paragallinarum		NZ_CP050316_02294	38.74% ISKpn25_aa3	No hit	ISL3	2,349,200	2,346,186	3.015	1.004	-	no
Avibacterium paragallinarum		NZ_CP050316_02298	46.95% ISKpn25_aa1	49.39% NZ_CP050316_02207	ISL3	2,354,539	2,352,827	1.713	570	-	yes
Avibacterium paragallinarum		NZ_CP050316_02365	81.02% ISAba30_aa1	No hit	IS200/IS605	2,423,214	2,422,798	417	138	-	yes
Avibacterium paragallinarum		NZ_CP050316_02366	76.45% ISAba30_aa2	No hit	IS200/IS605	2,423,231	2,424,397	1.167	388	+	yes
Avibacterium paragallinarum		NZ_CP050316_02378	94.06% IS1016C2_aa1	99.08% NZ_CP050316_01483	IS1595 ssgr IS1016	2,438,271	2,437,612	660	219	-	yes
Avibacterium paragallinarum	FARPER-174	NZ_CP034110_00002	100% ISAeca1_aa1	No hit	IS30	3.155	2.208	948	315	-	no
Avibacterium paragallinarum		NZ_CP034110_00003	100% ISKpn13_aa1	No hit	IS5 ssgr IS5	3.34	4.272	933	310	+	no
Avibacterium paragallinarum		NZ_CP034110_00069	81.06% ISHin1_aa1	97.63% NZ_CP034110_00637	IS3 ssgr IS150	74.271	74.78	510	169	+	no
Avibacterium paragallinarum		NZ_CP034110_00070	75.25% ISApl3_aa2	100% NZ_CP034110_02063	IS3 ssgr IS150	75.005	75.493	489	162	+	no
Avibacterium paragallinarum		NZ_CP034110_00159	38.74% ISKpn25_aa3	No hit	ISL3	156.198	153.016	3.183	1.06	-	no
Avibacterium paragallinarum		NZ_CP034110_00164	46.59% ISKpn25_aa1	42.79% NZ_CP034110_02135	ISL3	161.19	159.823	1.368	455	-	yes
Avibacterium paragallinarum		NZ_CP034110_00232	81.02% ISAba30_aa1	No hit	IS200/IS605	230.281	229.865	417	138	-	yes
Avibacterium paragallinarum		NZ_CP034110_00233	76.45% ISAba30_aa2	No hit	IS200/IS605	230.298	231.464	1.167	388	+	yes
Avibacterium paragallinarum		NZ_CP034110_00245	94.06% IS1016C2_aa1	100% NZ_CP034110_02133	IS1595 ssgr IS1016	245.339	244.68	660	219	-	yes
Avibacterium paragallinarum		NZ_CP034110_00347	52.89% IS643_aa2	45.89% NZ_CP034110_01892	IS21	329.179	330.549	1.371	456	+	no	| probable false positive |
Avibacterium paragallinarum		NZ_CP034110_00404	82.07% ISNme5_aa1	100% NZ_CP034110_00650	IS110	389.496	389.119	378	125	-	no
Avibacterium paragallinarum		NZ_CP034110_00511	45.02% ISTha3_aa2	46.72% NZ_CP034110_02296	IS91	462.947	463.849	903	300	+	no	| probable false positive |
Avibacterium paragallinarum		NZ_CP034110_00520	69.23% ISSm4_aa2	59.44% NZ_CP034110_01882	ISL3	468.07	469.107	1.038	345	+	no
Avibacterium paragallinarum		NZ_CP034110_00526	94.93% IS1016C2_aa1	97.26% NZ_CP034110_00245	IS1595 ssgr IS1016	475.215	474.562	654	217	-	yes
Avibacterium paragallinarum		NZ_CP034110_00582	46.09% ISMno24_aa2	61.98% NZ_CP034110_00723	IS91	531.806	532.696	891	296	+	no	| probable false positive |
Avibacterium paragallinarum		NZ_CP034110_00636	92% ISHin1_aa2	52% NZ_CP034110_02063	IS3 ssgr IS150	592.737	592.474	264	87	-	no
Avibacterium paragallinarum		NZ_CP034110_00637	80.47% ISHin1_aa1	97.63% NZ_CP034110_00069	IS3 ssgr IS150	593.471	592.962	510	169	-	no
Avibacterium paragallinarum		NZ_CP034110_00650	75.16% ISNme5_aa1	100% NZ_CP034110_00404	IS110	603.546	604.493	948	315	+	no
Avibacterium paragallinarum		NZ_CP034110_00654	99.07% ISHpa1_aa1	77.88% NZ_CP034110_00526	IS1595 ssgr IS1016	606.478	607.128	651	216	+	yes
Avibacterium paragallinarum		NZ_CP034110_00723	48.11% ISMno23_aa1	61.98% NZ_CP034110_00582	IS91	688.941	688.048	894	297	-	no	| probable false positive |
Avibacterium paragallinarum		NZ_CP034110_01136	0% newcandidate	not_found	New_Family	1,135,353	1,135,505	153	51	+		putative new IS family or false positive
Avibacterium paragallinarum		NZ_CP034110_01596	49.14% ISGdi17_aa2	No hit	IS21	1,644,257	1,643,418	840	279	-	no	| probable false positive |
Avibacterium paragallinarum		NZ_CP034110_01882	58.20% ISSm4_aa2	59.44% NZ_CP034110_00520	ISL3	1,952,322	1,953,335	1.014	337	+	no
Avibacterium paragallinarum		NZ_CP034110_01962	49.03% ISGlo3_aa1	No hit	IS481	2,028,633	2,029,457	825	274	+	no
Avibacterium paragallinarum		NZ_CP034110_01991	63.33% ISKpn31_aa1	No hit	ISAs1	2,058,251	2,057,901	351	116	-	no
Avibacterium paragallinarum		NZ_CP034110_02063	75.25% ISApl3_aa2	100% NZ_CP034110_00070	IS3 ssgr IS150	2,128,478	2,127,990	489	162	-	no
Avibacterium paragallinarum		NZ_CP034110_02064	80.47% ISHin1_aa1	97.63% NZ_CP034110_00637	IS3 ssgr IS150	2,129,212	2,128,703	510	169	-	no
Avibacterium paragallinarum		NZ_CP034110_02133	94.06% IS1016C2_aa1	100% NZ_CP034110_00245	IS1595 ssgr IS1016	2,204,583	2,203,924	660	219	-	yes
Avibacterium paragallinarum		NZ_CP034110_02296	43.09% ISWz1_aa1	47.70% NZ_CP034110_00723	IS91	2,370,799	2,370,059	741	246	-	no	| probable false positive |
Avibacterium paragallinarum		NZ_CP034110_02304	52.55% TnEc1_aa1	No hit	Tn3	2,378,374	2,379,015	642	213	+	no	| probable false positive |
Avibacterium paragallinarum		NZ_CP034110_02355	99.75% ISVsa5_aa1	99.00% NZ_CP034110_02365	IS4 ssgr IS10	2,416,596	2,417,804	1.209	402	+	yes
Avibacterium paragallinarum		NZ_CP034110_02365	99.25% ISVsa5_aa1	99.00% NZ_CP034110_02355	IS4 ssgr IS10	2,425,528	2,424,320	1.209	402	-	yes
Avibacterium volantium	NCTC3438	NZ_LR134167_00001	51.44% IS643_aa2	47.73% NZ_LR134167_00654	IS21	1	1.362	1.362	453	+	no	| probable false positive |
Avibacterium volantium		NZ_LR134167_00032	98.73% IS1016C2_aa1	100% NZ_LR134167_00284	IS1595 ssgr IS1016	30.32	30.559	240	79	+	no
Avibacterium volantium		NZ_LR134167_00060	47.40% ISMno24_aa2	61.64% NZ_LR134167_01899	IS91	58.043	58.933	891	296	+	no	| probable false positive |
Avibacterium volantium		NZ_LR134167_00206	79.88% ISHin1_aa1	100% NZ_LR134167_02016	IS3 ssgr IS150	208.042	208.551	510	169	+	no
Avibacterium volantium		NZ_LR134167_00207	91.87% ISHin1_aa2	98.98% NZ_LR134167_01947	IS3 ssgr IS150	208.776	209.369	594	197	+	no
Avibacterium volantium		NZ_LR134167_00284	94.93% IS1016C2_aa1	100% NZ_LR134167_01386	IS1595 ssgr IS1016	279.988	279.335	654	217	-	yes
Avibacterium volantium		NZ_LR134167_00299	91.87% ISHin1_aa2	100% NZ_LR134167_01947	IS3 ssgr IS150	295.419	294.826	594	197	-	no
Avibacterium volantium		NZ_LR134167_00300	79.88% ISHin1_aa1	100% NZ_LR134167_02016	IS3 ssgr IS150	296.153	295.644	510	169	-	no
Avibacterium volantium		NZ_LR134167_00365	91.48% IS1016C2_aa1	100% NZ_LR134167_00671	IS1595 ssgr IS1016	363.501	363.785	285	94	+	no
Avibacterium volantium		NZ_LR134167_00366	93.18% IS1016C2_aa1	100% NZ_LR134167_00812	IS1595 ssgr IS1016	363.816	364.085	270	89	+	no
Avibacterium volantium		NZ_LR134167_00385	94.31% IS1016C2_aa1	98.88% NZ_LR134167_00671	IS1595 ssgr IS1016	384.793	384.521	273	90	-	no
Avibacterium volantium		NZ_LR134167_00386	91.48% IS1016C2_aa1	100% NZ_LR134167_00671	IS1595 ssgr IS1016	385.108	384.824	285	94	-	no
Avibacterium volantium		NZ_LR134167_00461	94.47% IS1016C2_aa1	100% NZ_LR134167_00994	IS1595 ssgr IS1016	473.725	474.378	654	217	+	yes
Avibacterium volantium		NZ_LR134167_00467	94.80% ISAac3_aa1	100% NZ_LR134167_01989	IS200/IS605 ssgr IS200	478.498	478.962	465	154	+	no
Avibacterium volantium		NZ_LR134167_00608	62.5% ISKpn31_aa1	No hit	ISAs1	626.311	625.961	351	116	-	no
Avibacterium volantium		NZ_LR134167_00668	52.67% ISSm4_aa2	No hit	ISL3	682.47	682.063	408	135	-	no
Avibacterium volantium		NZ_LR134167_00671	92.74% IS1016C2_aa1	97.94% NZ_LR134167_00812	IS1595 ssgr IS1016	685.681	685.094	588	195	-	no
Avibacterium volantium		NZ_LR134167_00697	94.47% IS1016C2_aa1	100% NZ_LR134167_01609	IS1595 ssgr IS1016	709.186	709.836	651	216	+	yes
Avibacterium volantium		NZ_LR134167_00726	94.93% IS1016C2_aa1	99.53% NZ_LR134167_01386	IS1595 ssgr IS1016	734.178	733.525	654	217	-	yes
Avibacterium volantium		NZ_LR134167_00735	74.66% ISHpa1_aa1	78.26% NZ_LR134167_00995	IS1595 ssgr IS1016	742.808	742.554	255	84	-	no
Avibacterium volantium		NZ_LR134167_00767	90.42% IS1016C2_aa1	98.93% NZ_LR134167_00671	IS1595 ssgr IS1016	779.489	779.773	285	94	+	no
Avibacterium volantium		NZ_LR134167_00768	97.32% IS1016C2_aa1	100% NZ_LR134167_00284	IS1595 ssgr IS1016	779.804	780.142	339	112	+	no
Avibacterium volantium		NZ_LR134167_00777	59.76% ISSst2_aa2	67.45% NZ_LR134167_00783	IS1595 ssgr ISNha5	786.046	785.537	510	169	-	no
Avibacterium volantium		NZ_LR134167_00783	57.01% ISRssp2_aa3	67.45% NZ_LR134167_00777	IS1595 ssgr ISNha5	790.91	791.923	1.014	337	+	no
Avibacterium volantium		NZ_LR134167_00812	93.26% IS1016C2_aa1	97.94% NZ_LR134167_00671	IS1595 ssgr IS1016	819.897	820.481	585	194	+	no
Avibacterium volantium		NZ_LR134167_00900	94.93% IS1016C2_aa1	100% NZ_LR134167_01386	IS1595 ssgr IS1016	919.745	919.092	654	217	-	yes
Avibacterium volantium		NZ_LR134167_00946	54.49% TnShfr1_aa1	52.79% NZ_LR134167_02066	Tn3	963.42	964.022	603	200	+	no	| probable false positive |
Avibacterium volantium		NZ_LR134167_00994	94.47% IS1016C2_aa1	100% NZ_LR134167_00461	IS1595 ssgr IS1016	1,016,157	1,015,504	654	217	-	yes
Avibacterium volantium		NZ_LR134167_00995	99.37% ISHpa1_aa1	99.37% NZ_LR134167_01130	IS1595 ssgr IS1016	1,016,487	1,016,966	480	159	+	no
Avibacterium volantium		NZ_LR134167_01018	93.60% IS1016C2_aa1	98.63% NZ_LR134167_01386	IS1595 ssgr IS1016	1,046,889	1,046,230	660	219	-	yes
Avibacterium volantium		NZ_LR134167_01022	81.35% ISHin1_aa1	96.61% NZ_LR134167_02078	IS3 ssgr IS150	1,051,332	1,051,511	180	59	+	no
Avibacterium volantium		NZ_LR134167_01023	85.10% IS1016C2_aa1	92.55% NZ_LR134167_00671	IS1595 ssgr IS1016	1,051,550	1,051,837	288	95	+	no
Avibacterium volantium		NZ_LR134167_01024	96.42% IS1016C2_aa1	99.10% NZ_LR134167_00284	IS1595 ssgr IS1016	1,051,864	1,052,202	339	112	+	no
Avibacterium volantium		NZ_LR134167_01025	90.86% ISHin1_aa2	99.49% NZ_LR134167_02077	IS3 ssgr IS150	1,052,786	1,053,379	594	197	+	no
Avibacterium volantium		NZ_LR134167_01039	80.47% ISHin1_aa1	100% NZ_LR134167_02078	IS3 ssgr IS150	1,069,421	1,069,930	510	169	+	no
Avibacterium volantium		NZ_LR134167_01040	90.72% ISHin1_aa2	100% NZ_LR134167_01044	IS3 ssgr IS150	1,070,155	1,070,490	336	111	+	no
Avibacterium volantium		NZ_LR134167_01041	94.18% ISApl3_aa2	100% NZ_LR134167_01043	IS3 ssgr IS150	1,070,487	1,070,747	261	86	+	no
Avibacterium volantium		NZ_LR134167_01043	94.18% ISApl3_aa2	100% NZ_LR134167_01041	IS3 ssgr IS150	1,071,784	1,071,524	261	86	-	no
Avibacterium volantium		NZ_LR134167_01044	90.72% ISHin1_aa2	100% NZ_LR134167_01040	IS3 ssgr IS150	1,072,116	1,071,781	336	111	-	no
Avibacterium volantium		NZ_LR134167_01045	80.47% ISHin1_aa1	100% NZ_LR134167_02078	IS3 ssgr IS150	1,072,850	1,072,341	510	169	-	no
Avibacterium volantium		NZ_LR134167_01074	94.47% IS1016C2_aa1	99.53% NZ_LR134167_01386	IS1595 ssgr IS1016	1,098,746	1,099,399	654	217	+	yes
Avibacterium volantium		NZ_LR134167_01130	99.53% ISHpa1_aa1	99.07% NZ_LR134167_01598	IS1595 ssgr IS1016	1,155,720	1,156,370	651	216	+	yes
Avibacterium volantium		NZ_LR134167_01212	81.06% ISHin1_aa1	100% NZ_LR134167_01948	IS3 ssgr IS150	1,246,656	1,247,165	510	169	+	no
Avibacterium volantium		NZ_LR134167_01213	91.87% ISHin1_aa2	100% NZ_LR134167_01947	IS3 ssgr IS150	1,247,390	1,247,983	594	197	+	no
Avibacterium volantium		NZ_LR134167_01233	88.88% ISHin1_aa2	97.97% NZ_LR134167_00207	IS3 ssgr IS150	1,267,471	1,267,064	408	135	-	no
Avibacterium volantium		NZ_LR134167_01234	80.47% ISHin1_aa1	100% NZ_LR134167_02078	IS3 ssgr IS150	1,268,205	1,267,696	510	169	-	no
Avibacterium volantium		NZ_LR134167_01256	90.86% ISHin1_aa2	100% NZ_LR134167_01980	IS3 ssgr IS150	1,291,702	1,291,109	594	197	-	no
Avibacterium volantium		NZ_LR134167_01257	80.47% ISHin1_aa1	100% NZ_LR134167_01981	IS3 ssgr IS150	1,292,436	1,291,927	510	169	-	no
Avibacterium volantium		NZ_LR134167_01261	96.06% ISHpa1_aa1	96.06% NZ_LR134167_01130	IS1595 ssgr IS1016	1,296,477	1,295,836	642	213	-	no
Avibacterium volantium		NZ_LR134167_01343	94.93% IS1016C2_aa1	100% NZ_LR134167_01386	IS1595 ssgr IS1016	1,385,243	1,384,590	654	217	-	yes
Avibacterium volantium		NZ_LR134167_01386	94.93% IS1016C2_aa1	100% NZ_LR134167_01343	IS1595 ssgr IS1016	1,429,218	1,428,565	654	217	-	yes
Avibacterium volantium		NZ_LR134167_01583	94.47% IS1016C2_aa1	100% NZ_LR134167_01609	IS1595 ssgr IS1016	1,649,578	1,650,228	651	216	+	yes
Avibacterium volantium		NZ_LR134167_01598	99.53% ISHpa1_aa1	99.07% NZ_LR134167_01130	IS1595 ssgr IS1016	1,669,868	1,670,518	651	216	+	yes
Avibacterium volantium		NZ_LR134167_01609	94.47% IS1016C2_aa1	100% NZ_LR134167_01583	IS1595 ssgr IS1016	1,680,582	1,679,932	651	216	-	yes
Avibacterium volantium		NZ_LR134167_01631	92.45% ISHin1_aa2	100% NZ_LR134167_00207	IS3 ssgr IS150	1,704,340	1,703,858	483	160	-	no
Avibacterium volantium		NZ_LR134167_01632	94.47% IS1016C2_aa1	100% NZ_LR134167_02004	IS1595 ssgr IS1016	1,705,689	1,705,036	654	217	-	yes
Avibacterium volantium		NZ_LR134167_01633	84.74% ISHin1_aa1	100% NZ_LR134167_01948	IS3 ssgr IS150	1,705,907	1,705,728	180	59	-	no
Avibacterium volantium		NZ_LR134167_01637	80.47% ISHin1_aa1	100% NZ_LR134167_02078	IS3 ssgr IS150	1,710,879	1,711,388	510	169	+	no
Avibacterium volantium		NZ_LR134167_01638	90.35% ISHin1_aa2	98.47% NZ_LR134167_01823	IS3 ssgr IS150	1,711,613	1,712,206	594	197	+	no
Avibacterium volantium		NZ_LR134167_01656	79.88% ISHin1_aa1	100% NZ_LR134167_02016	IS3 ssgr IS150	1,732,716	1,733,225	510	169	+	no
Avibacterium volantium		NZ_LR134167_01657	91.37% ISHin1_aa2	100% NZ_LR134167_02015	IS3 ssgr IS150	1,733,450	1,734,043	594	197	+	no
Avibacterium volantium		NZ_LR134167_01683	94.47% IS1016C2_aa1	99.53% NZ_LR134167_01386	IS1595 ssgr IS1016	1,760,228	1,760,881	654	217	+	yes
Avibacterium volantium		NZ_LR134167_01697	48.04% ISSm4_aa1	No hit	ISL3	1,778,300	1,779,658	1.359	452	+	yes
Avibacterium volantium		NZ_LR134167_01700	39.58% ISKpn25_aa3	94.44% NZ_LR134167_01703	ISL3	1,782,216	1,785,413	3.198	1.065	+	no
Avibacterium volantium		NZ_LR134167_01760	73.17% ISNme4_aa1	72.35% NZ_LR134167_01386	IS1595 ssgr IS1016	1,853,085	1,853,456	372	123	+	no
Avibacterium volantium		NZ_LR134167_01823	90.86% ISHin1_aa2	100% NZ_LR134167_01025	IS3 ssgr IS150	1,931,569	1,930,976	594	197	-	no
Avibacterium volantium		NZ_LR134167_01824	80.47% ISHin1_aa1	100% NZ_LR134167_02078	IS3 ssgr IS150	1,932,303	1,931,794	510	169	-	no
Avibacterium volantium		NZ_LR134167_01899	48.95% ISMno23_aa1	61.64% NZ_LR134167_00060	IS91	2,002,996	2,003,889	894	297	+	no	| probable false positive |
Avibacterium volantium		NZ_LR134167_01947	91.87% ISHin1_aa2	100% NZ_LR134167_01213	IS3 ssgr IS150	2,045,508	2,044,915	594	197	-	no
Avibacterium volantium		NZ_LR134167_01948	81.06% ISHin1_aa1	100% NZ_LR134167_01212	IS3 ssgr IS150	2,046,242	2,045,733	510	169	-	no
Avibacterium volantium		NZ_LR134167_01980	90.86% ISHin1_aa2	100% NZ_LR134167_01256	IS3 ssgr IS150	2,074,389	2,073,796	594	197	-	no
Avibacterium volantium		NZ_LR134167_01981	80.47% ISHin1_aa1	100% NZ_LR134167_01257	IS3 ssgr IS150	2,075,123	2,074,614	510	169	-	no
Avibacterium volantium		NZ_LR134167_01989	94.80% ISAac3_aa1	100% NZ_LR134167_00467	IS200/IS605 ssgr IS200	2,085,923	2,085,459	465	154	-	no
Avibacterium volantium		NZ_LR134167_02004	94.47% IS1016C2_aa1	100% NZ_LR134167_01632	IS1595 ssgr IS1016	2,102,359	2,101,706	654	217	-	yes
Avibacterium volantium		NZ_LR134167_02015	91.37% ISHin1_aa2	100% NZ_LR134167_01657	IS3 ssgr IS150	2,119,885	2,119,292	594	197	-	no
Avibacterium volantium		NZ_LR134167_02016	79.88% ISHin1_aa1	100% NZ_LR134167_01656	IS3 ssgr IS150	2,120,619	2,120,110	510	169	-	no
Avibacterium volantium		NZ_LR134167_02060	96.42% IS1016C2_aa1	99.10% NZ_LR134167_00284	IS1595 ssgr IS1016	2,155,598	2,155,260	339	112	-	no
Avibacterium volantium		NZ_LR134167_02061	91.48% IS1016C2_aa1	100% NZ_LR134167_00671	IS1595 ssgr IS1016	2,155,913	2,155,629	285	94	-	no
Avibacterium volantium		NZ_LR134167_02063	87.28% IS1414_aa1	No hit	IS256	2,156,816	2,158,024	1.209	402	+	yes
Avibacterium volantium		NZ_LR134167_02070	94.00% IS1016C2_aa1	99.53% NZ_LR134167_02004	IS1595 ssgr IS1016	2,161,690	2,162,343	654	217	+	yes
Avibacterium volantium		NZ_LR134167_02077	91.37% ISHin1_aa2	99.49% NZ_LR134167_01025	IS3 ssgr IS150	2,168,730	2,168,137	594	197	-	no
Avibacterium volantium		NZ_LR134167_02078	80.47% ISHin1_aa1	100% NZ_LR134167_01824	IS3 ssgr IS150	2,169,464	2,168,955	510	169	-	no
Basfia succiniciproducens	JF4016	NZ_CP015031_00054	53.98% ISKol10_aa2	48.68% NZ_CP015031_01336	IS21	52.715	54.088	1.374	457	+	no	| probable false positive |
Basfia succiniciproducens		NZ_CP015031_00093	54.34% ISWz1_aa1	58.90% NZ_CP015031_00307	IS91	92.671	91.784	888	295	-	no	| probable false positive |
Basfia succiniciproducens		NZ_CP015031_00253	62.5% ISDac1_aa2	100% NZ_CP015031_01314	IS3 ssgr IS3	268.92	268.135	786	261	-	no
Basfia succiniciproducens		NZ_CP015031_00254	76.76% IS222_aa1	100% NZ_CP015031_01405	IS3 ssgr IS3	269.273	268.959	315	104	-	no
Basfia succiniciproducens		NZ_CP015031_00307	48.4% ISMno23_aa1	58.90% NZ_CP015031_00093	IS91	317.387	318.28	894	297	+	no	| probable false positive |
Basfia succiniciproducens		NZ_CP015031_00379	76.76% IS222_aa1	100% NZ_CP015031_01405	IS3 ssgr IS3	420.795	421.109	315	104	+	no
Basfia succiniciproducens		NZ_CP015031_00380	62.10% ISDac1_aa2	99.61% NZ_CP015031_01314	IS3 ssgr IS3	421.148	421.933	786	261	+	no
Basfia succiniciproducens		NZ_CP015031_00603	43.51% ISKpn25_aa1	No hit	ISL3	669.751	671.268	1.518	505	+	yes
Basfia succiniciproducens		NZ_CP015031_00607	42.15% ISKpn25_aa3	No hit	ISL3	674.196	677.465	3.27	1.089	+	no
Basfia succiniciproducens		NZ_CP015031_00867	76.76% IS222_aa1	100% NZ_CP015031_01405	IS3 ssgr IS3	986.909	987.223	315	104	+	no
Basfia succiniciproducens		NZ_CP015031_00868	62.5% ISDac1_aa2	100% NZ_CP015031_01345	IS3 ssgr IS3	987.262	988.047	786	261	+	no
Basfia succiniciproducens		NZ_CP015031_00918	76.76% IS222_aa1	100% NZ_CP015031_01405	IS3 ssgr IS3	1,041,729	1,042,043	315	104	+	no
Basfia succiniciproducens		NZ_CP015031_00919	62.5% ISDac1_aa2	100% NZ_CP015031_01345	IS3 ssgr IS3	1,042,082	1,042,867	786	261	+	no
Basfia succiniciproducens		NZ_CP015031_00933	55.02% TnShfr1_aa1	No hit	Tn3	1,054,619	1,055,308	690	229	+	no	| probable false positive |
Basfia succiniciproducens		NZ_CP015031_01068	62.5% ISDac1_aa2	100% NZ_CP015031_01345	IS3 ssgr IS3	1,201,890	1,201,105	786	261	-	no
Basfia succiniciproducens		NZ_CP015031_01069	76.76% IS222_aa1	100% NZ_CP015031_01405	IS3 ssgr IS3	1,202,243	1,201,929	315	104	-	no
Basfia succiniciproducens		NZ_CP015031_01232	76.76% IS222_aa1	100% NZ_CP015031_01405	IS3 ssgr IS3	1,377,242	1,377,556	315	104	+	no
Basfia succiniciproducens		NZ_CP015031_01233	62.5% ISDac1_aa2	100% NZ_CP015031_01314	IS3 ssgr IS3	1,377,595	1,378,380	786	261	+	no
Basfia succiniciproducens		NZ_CP015031_01255	62.10% ISDac1_aa2	99.61% NZ_CP015031_01345	IS3 ssgr IS3	1,400,899	1,400,114	786	261	-	no
Basfia succiniciproducens		NZ_CP015031_01256	76.76% IS222_aa1	100% NZ_CP015031_01405	IS3 ssgr IS3	1,401,252	1,400,938	315	104	-	no
Basfia succiniciproducens		NZ_CP015031_01314	62.5% ISDac1_aa2	100% NZ_CP015031_01233	IS3 ssgr IS3	1,460,404	1,459,619	786	261	-	no
Basfia succiniciproducens		NZ_CP015031_01315	76.76% IS222_aa1	100% NZ_CP015031_01405	IS3 ssgr IS3	1,460,757	1,460,443	315	104	-	no
Basfia succiniciproducens		NZ_CP015031_01326	76.76% IS222_aa1	100% NZ_CP015031_01405	IS3 ssgr IS3	1,473,429	1,473,743	315	104	+	no
Basfia succiniciproducens		NZ_CP015031_01327	62.5% ISDac1_aa2	100% NZ_CP015031_01345	IS3 ssgr IS3	1,473,782	1,474,567	786	261	+	no
Basfia succiniciproducens		NZ_CP015031_01345	62.5% ISDac1_aa2	100% NZ_CP015031_01327	IS3 ssgr IS3	1,489,351	1,488,566	786	261	-	no
Basfia succiniciproducens		NZ_CP015031_01346	76.76% IS222_aa1	100% NZ_CP015031_01405	IS3 ssgr IS3	1,489,704	1,489,390	315	104	-	no
Basfia succiniciproducens		NZ_CP015031_01405	76.76% IS222_aa1	100% NZ_CP015031_01346	IS3 ssgr IS3	1,549,248	1,549,562	315	104	+	no
Basfia succiniciproducens		NZ_CP015031_01406	62.5% ISDac1_aa2	99.61% NZ_CP015031_01345	IS3 ssgr IS3	1,549,601	1,550,386	786	261	+	no
Bibersteinia trehalosi	USDA-ARS-USMARC-192	NC_020515_00082	73.61% ISKpn31_aa1	100% NC_020515_00113	ISAs1	82.602	81.859	744	247	-	no
Bibersteinia trehalosi		NC_020515_00088	100% ISApl1_aa1	No hit	IS30	86.264	87.187	924	307	+	no
Bibersteinia trehalosi		NC_020515_00094	99.33% ISVsa3_aa1	46.85% NC_020515_00098	IS91	93.89	92.817	1.074	357	-	no
Bibersteinia trehalosi		NC_020515_00098	40.90% ISPps1_aa1	46.85% NC_020515_00094	IS91	98.57	97.278	1.293	430	-	no
Bibersteinia trehalosi		NC_020515_00103	100% IS26_aa1	99.57% NC_020515_00106	IS6	102.768	103.472	705	234	+	yes
Bibersteinia trehalosi		NC_020515_00106	100% IS15DI_aa1	99.57% NC_020515_00103	IS6	106.334	107.038	705	234	+	yes
Bibersteinia trehalosi		NC_020515_00113	73.61% ISKpn31_aa1	100% NC_020515_00082	ISAs1	111.486	110.743	744	247	-	no
Bibersteinia trehalosi		NC_020515_00116	0% newcandidate	not_found	New_Family	113.06	113.458	399	133	+		putative new IS family or false positive
Bibersteinia trehalosi		NC_020515_00250	75.40% ISAba30_aa2	No hit	IS200/IS605	244.5	243.364	1.137	378	-	no
Bibersteinia trehalosi		NC_020515_00327	54.66% ISWz1_aa1	57.62% NC_020515_02131	IS91	326.183	327.091	909	302	+	no	| probable false positive |
Bibersteinia trehalosi		NC_020515_00501	54.83% ISAsp20_aa1	No hit	IS200/IS605 ssgr IS200	507.208	507.648	441	146	+	no
Bibersteinia trehalosi		NC_020515_00793	82.46% ISHin1_aa2	88.23% NC_020515_01774	IS3 ssgr IS150	871.916	871.11	807	268	-	no
Bibersteinia trehalosi		NC_020515_00983	92.95% ISMha4_aa1	No hit	IS1595 ssgr IS1016	1,065,424	1,064,960	465	154	-	no
Bibersteinia trehalosi		NC_020515_01178	46.59% ISKpn25_aa1	45.56% NC_020515_02117	ISL3	1,297,870	1,299,213	1.344	447	+	yes
Bibersteinia trehalosi		NC_020515_01182	39.22% ISSm4_aa4	42.62% NC_020515_02121	ISL3	1,302,546	1,305,698	3.153	1.05	+	no
Bibersteinia trehalosi		NC_020515_02117	48.02% ISSm4_aa1	45.56% NC_020515_01178	ISL3	2,282,521	2,284,851	2.331	776	+	yes
Bibersteinia trehalosi		NC_020515_02119	51.92% ISKpn25_aa2	No hit	ISL3	2,286,200	2,287,495	1.296	431	+	yes
Bibersteinia trehalosi		NC_020515_02121	52.54% ISSm4_aa4	42.62% NC_020515_01182	ISL3	2,289,179	2,292,127	2.949	982	+	no
Bibersteinia trehalosi		NC_020515_02131	49.37% ISMno23_aa1	57.62% NC_020515_00327	IS91	2,300,819	2,301,712	894	297	+	no	| probable false positive |
Bibersteinia trehalosi		NC_020515_01693	0% newcandidate	not_found	New_Family	1,871,233	1,873,236	2.004	668	+		putative new IS family or false positive
Bibersteinia trehalosi	USDA-ARS-USMARC-189	NZ_CP006955_00106	49.37% ISMno23_aa1	57.62% NZ_CP006955_02034	IS91	108.838	107.945	894	297	-	no	| probable false positive |
Bibersteinia trehalosi		NZ_CP006955_00116	52.54% ISSm4_aa4	42.62% NZ_CP006955_01143	ISL3	120.478	117.53	2.949	982	-	no
Bibersteinia trehalosi		NZ_CP006955_00118	51.92% ISKpn25_aa2	No hit	ISL3	123.457	122.162	1.296	431	-	yes
Bibersteinia trehalosi		NZ_CP006955_00120	48.02% ISSm4_aa1	45.56% NZ_CP006955_01147	ISL3	127.136	124.806	2.331	776	-	yes
Bibersteinia trehalosi		NZ_CP006955_00610	0% newcandidate	not_found	New_Family	582.188	580.185	2.004	668	-		putative new IS family or false positive
Bibersteinia trehalosi		NZ_CP006955_01143	39.22% ISSm4_aa4	42.62% NZ_CP006955_00116	ISL3	1,150,402	1,147,295	3.108	1.035	-	no
Bibersteinia trehalosi		NZ_CP006955_01147	46.59% ISKpn25_aa1	45.56% NZ_CP006955_00120	ISL3	1,155,122	1,153,779	1.344	447	-	yes
Bibersteinia trehalosi		NZ_CP006955_01355	92.95% ISMha4_aa1	No hit	IS1595 ssgr IS1016	1,387,467	1,387,931	465	154	+	no
Bibersteinia trehalosi		NZ_CP006955_01556	82.46% ISHin1_aa2	88.23% NZ_CP006955_00529	IS3 ssgr IS150	1,584,395	1,585,201	807	268	+	no
Bibersteinia trehalosi		NZ_CP006955_01856	54.83% ISAsp20_aa1	No hit	IS200/IS605 ssgr IS200	1,948,811	1,948,371	441	146	-	no
Bibersteinia trehalosi		NZ_CP006955_02034	54.66% ISWz1_aa1	57.62% NZ_CP006955_00106	IS91	2,129,858	2,128,950	909	302	-	no	| probable false positive |
Bibersteinia trehalosi		NZ_CP006955_02112	75.40% ISAba30_aa2	No hit	IS200/IS605	2,211,539	2,212,675	1.137	378	+	no
Bibersteinia trehalosi		NZ_CP006955_02246	0% newcandidate	not_found	New_Family	2,342,915	2,342,517	399	133	-		putative new IS family or false positive
Bibersteinia trehalosi		NZ_CP006955_02249	73.61% ISKpn31_aa1	100% NZ_CP006955_02280	ISAs1	2,344,489	2,345,232	744	247	+	no
Bibersteinia trehalosi		NZ_CP006955_02256	100% IS15DI_aa1	99.57% NZ_CP006955_02259	IS6	2,349,641	2,348,937	705	234	-	yes
Bibersteinia trehalosi		NZ_CP006955_02259	100% IS26_aa1	99.57% NZ_CP006955_02256	IS6	2,353,207	2,352,503	705	234	-	yes
Bibersteinia trehalosi		NZ_CP006955_02264	40.90% ISPps1_aa1	46.85% NZ_CP006955_02268	IS91	2,357,406	2,358,698	1.293	430	+	no
Bibersteinia trehalosi		NZ_CP006955_02268	99.33% ISVsa3_aa1	46.85% NZ_CP006955_02264	IS91	2,362,205	2,363,152	948	315	+	no
Bibersteinia trehalosi		NZ_CP006955_02274	100% ISApl1_aa1	No hit	IS30	2,369,700	2,368,777	924	307	-	no
Bibersteinia trehalosi		NZ_CP006955_02280	73.61% ISKpn31_aa1	100% NZ_CP006955_02249	ISAs1	2,373,331	2,374,074	744	247	+	no
Bibersteinia trehalosi	USDA-ARS-USMARC-190	NZ_CP006956_00158	76.20% ISAba30_aa2	97.61% NZ_CP006956_00222	IS200/IS605	156.957	158.093	1.137	378	+	no
Bibersteinia trehalosi		NZ_CP006956_00222	75.40% ISAba30_aa2	97.61% NZ_CP006956_00158	IS200/IS605	223.823	224.959	1.137	378	+	no
Bibersteinia trehalosi		NZ_CP006956_00240	61.39% ISPst9_aa1	100% NZ_CP006956_00904	ISL3	238.752	240.062	1.311	436	+	yes
Bibersteinia trehalosi		NZ_CP006956_00294	100% ISApl1_aa1	100% NZ_CP006956_00310	IS30	285.123	285.386	264	87	+	no
Bibersteinia trehalosi		NZ_CP006956_00295	100% ISApl1_aa1	100% NZ_CP006956_00315	IS30	285.441	286.046	606	201	+	no
Bibersteinia trehalosi		NZ_CP006956_00297	100% ISApl1_aa1	100% NZ_CP006956_00310	IS30	287.939	288.127	189	62	+	no
Bibersteinia trehalosi		NZ_CP006956_00300	100% ISVsa3_aa1	46.76% NZ_CP006956_00304	IS91	291.904	290.537	1.368	455	-	no
Bibersteinia trehalosi		NZ_CP006956_00304	40.90% ISPps1_aa1	46.76% NZ_CP006956_00300	IS91	296.763	295.471	1.293	430	-	no
Bibersteinia trehalosi		NZ_CP006956_00310	100% ISApl1_aa1	100% NZ_CP006956_00294	IS30	302.809	303.072	264	87	+	no
Bibersteinia trehalosi		NZ_CP006956_00311	100% ISApl1_aa1	100% NZ_CP006956_00315	IS30	303.127	303.732	606	201	+	no
Bibersteinia trehalosi		NZ_CP006956_00315	100% ISApl1_aa1	100% NZ_CP006956_00295	IS30	305.908	306.831	924	307	+	no
Bibersteinia trehalosi		NZ_CP006956_00369	54.66% ISWz1_aa1	57.62% NZ_CP006956_02176	IS91	367.745	368.653	909	302	+	no	| probable false positive |
Bibersteinia trehalosi		NZ_CP006956_00467	91.07% ISAac3_aa1	No hit	IS200/IS605 ssgr IS200	479.628	480.14	513	170	+	no
Bibersteinia trehalosi		NZ_CP006956_00534	54.83% ISAsp20_aa1	No hit	IS200/IS605 ssgr IS200	542.073	542.513	441	146	+	no
Bibersteinia trehalosi		NZ_CP006956_00890	61.39% ISPst9_aa1	100% NZ_CP006956_00904	ISL3	957.222	958.532	1.311	436	+	yes
Bibersteinia trehalosi		NZ_CP006956_00904	61.39% ISPst9_aa1	100% NZ_CP006956_00890	ISL3	971.931	970.621	1.311	436	-	yes
Bibersteinia trehalosi		NZ_CP006956_02162	49.61% ISKpn25_aa1	No hit	ISL3	2,320,063	2,322,396	2.334	777	+	yes
Bibersteinia trehalosi		NZ_CP006956_02163	48.51% ISSm4_aa3	No hit	ISL3	2,322,547	2,324,700	2.154	717	+	yes
Bibersteinia trehalosi		NZ_CP006956_02166	49.78% ISSm4_aa4	No hit	ISL3	2,326,178	2,329,126	2.949	982	+	no
Bibersteinia trehalosi		NZ_CP006956_02176	49.37% ISMno23_aa1	57.62% NZ_CP006956_00369	IS91	2,337,817	2,338,710	894	297	+	no	| probable false positive |
Bibersteinia trehalosi	USDA-ARS-USMARC-188	NZ_CP006954_00105	49.37% ISMno23_aa1	57.28% NZ_CP006954_01851	IS91	108.615	107.722	894	297	-	no	| probable false positive |
Bibersteinia trehalosi		NZ_CP006954_00115	52.54% ISSm4_aa4	42.62% NZ_CP006954_01006	ISL3	120.255	117.307	2.949	982	-	no
Bibersteinia trehalosi		NZ_CP006954_00117	51.92% ISKpn25_aa2	No hit	ISL3	123.234	121.939	1.296	431	-	yes
Bibersteinia trehalosi		NZ_CP006954_00119	48.02% ISSm4_aa1	46.73% NZ_CP006954_01010	ISL3	126.913	124.583	2.331	776	-	yes
Bibersteinia trehalosi		NZ_CP006954_01006	39.22% ISSm4_aa4	42.62% NZ_CP006954_00115	ISL3	1,069,906	1,066,754	3.153	1.05	-	no
Bibersteinia trehalosi		NZ_CP006954_01010	46.59% ISKpn25_aa1	45.56% NZ_CP006954_00119	ISL3	1,075,032	1,073,239	1.794	597	-	yes
Bibersteinia trehalosi		NZ_CP006954_01204	92.95% ISMha4_aa1	No hit	IS1595 ssgr IS1016	1,306,919	1,307,383	465	154	+	no
Bibersteinia trehalosi		NZ_CP006954_01395	82.74% ISHin1_aa2	88.23% NZ_CP006954_00460	IS3 ssgr IS150	1,503,632	1,504,438	807	268	+	no
Bibersteinia trehalosi		NZ_CP006954_01687	54.83% ISAsp20_aa1	No hit	IS200/IS605 ssgr IS200	1,871,829	1,871,389	441	146	-	no
Bibersteinia trehalosi		NZ_CP006954_01851	54.66% ISWz1_aa1	57.28% NZ_CP006954_00105	IS91	2,046,678	2,045,770	909	302	-	no	| probable false positive |
Bibersteinia trehalosi		NZ_CP006954_01928	75.40% ISAba30_aa2	No hit	IS200/IS605	2,128,304	2,129,440	1.137	378	+	no
Frederiksenia canicola	HPA21	NZ_CP015029_00172	51.61% ISAsp20_aa1	No hit	IS200/IS605 ssgr IS200	187.433	186.978	456	151	-	no
Frederiksenia canicola		NZ_CP015029_00354	52.94% ISWz1_aa1	57.38% NZ_CP015029_00636	IS91	366.332	367.237	906	301	+	no	| probable false positive |
Frederiksenia canicola		NZ_CP015029_00399	41.55% ISSm4_aa1	43.31% NZ_CP015029_00915	ISL3	416.189	414.627	1.563	520	-	yes
Frederiksenia canicola		NZ_CP015029_00636	46.59% ISMno23_aa1	57.38% NZ_CP015029_00354	IS91	647.744	648.637	894	297	+	no	| probable false positive |
Frederiksenia canicola		NZ_CP015029_00846	48.07% ISCth15_aa2	46.53% NZ_CP015029_01058	IS21	864.329	865.66	1.332	443	+	no	| probable false positive |
Frederiksenia canicola		NZ_CP015029_00875	53.96% TnShfr1_aa1	48.64% NZ_CP015029_01612	Tn3	900.816	900.208	609	202	-	no	| probable false positive |
Frederiksenia canicola		NZ_CP015029_00915	44.68% ISSm4_aa1	43.31% NZ_CP015029_00399	ISL3	953.757	955.295	1.539	512	+	yes
Frederiksenia canicola		NZ_CP015029_00918	37.34% ISKpn25_aa3	No hit	ISL3	957.68	960.766	3.087	1.028	+	no
Frederiksenia canicola		NZ_CP015029_01605	80.74% ISApl2_aa3	No hit	IS3 ssgr IS150	1,676,452	1,675,805	648	215	-	no
Frederiksenia canicola		NZ_CP015029_01611	0% newcandidate	not_found	New_Family	1,681,708	1,681,310	399	133	-		putative new IS family or false positive
Frederiksenia canicola		NZ_CP015029_01779	40.90% ISKpn25_aa1	47.27% NZ_CP015029_00399	ISL3	1,884,921	1,883,002	1.92	639	-	yes
Gallibacterium anatis	UMN179	NC_015460_00002	65.98% ISPsy24_aa2	100% NC_015460_01084	IS3 ssgr IS3	1.77	1.168	603	200	-	no
Gallibacterium anatis		NC_015460_00003	76.71% IS222_aa1	83.87% NC_015460_01407	IS3 ssgr IS3	2.215	1.901	315	104	-	no
Gallibacterium anatis		NC_015460_00011	74.64% ISDac1_aa3	100% NC_015460_00151	IS3 ssgr IS3	10.703	10.461	243	80	-	no
Gallibacterium anatis		NC_015460_00013	74.74% IS222_aa1	100% NC_015460_01070	IS3 ssgr IS3	11.6	11.295	306	101	-	no
Gallibacterium anatis		NC_015460_00150	46.91% ISAmas1_aa1	100% NC_015460_02201	IS256 ssgr IS1249	168.607	168.005	603	200	-	no
Gallibacterium anatis		NC_015460_00151	65.48% ISPsy24_aa2	99.5% NC_015460_01084	IS3 ssgr IS3	169.797	169.195	603	200	-	no
Gallibacterium anatis		NC_015460_00152	76.08% IS222_aa1	100% NC_015460_01407	IS3 ssgr IS3	170.302	169.928	375	124	-	no
Gallibacterium anatis		NC_015460_00185	87.28% IS1414_aa1	No hit	IS256	202.988	204.196	1.209	402	+	yes
Gallibacterium anatis		NC_015460_00219	76.45% ISAba30_aa2	97.35% NC_015460_01100	IS200/IS605	225.861	224.725	1.137	378	-	no
Gallibacterium anatis		NC_015460_00311	46.91% ISAmas1_aa1	99.5% NC_015460_00601	IS256 ssgr IS1249	320.797	321.399	603	200	+	no
Gallibacterium anatis		NC_015460_00428	74.35% IS222_aa1	100% NC_015460_02405	IS3 ssgr IS3	440.606	440.364	243	80	-	no
Gallibacterium anatis		NC_015460_00437	46.29% ISAmas1_aa1	99.5% NC_015460_00601	IS256 ssgr IS1249	445.08	444.478	603	200	-	no
Gallibacterium anatis		NC_015460_00556	78.12% ISApl3_aa2	100% NC_015460_00560	IS3 ssgr IS150	574.668	575.057	390	129	+	no
Gallibacterium anatis		NC_015460_00560	71.52% ISHin1_aa2	99.31% NC_015460_02386	IS3 ssgr IS150	577.668	576.796	873	290	-	no
Gallibacterium anatis		NC_015460_00561	73.80% ISHin1_aa1	97.68% NC_015460_02474	IS3 ssgr IS150	578.132	577.611	522	173	-	no
Gallibacterium anatis		NC_015460_00580	79.41% ISVha2_aa1	98.94% NC_015460_02227	IS1182	599.799	598.369	1.431	476	-	yes
Gallibacterium anatis		NC_015460_00601	41.77% ISVra1_aa1	87.03% NC_015460_01187	IS256 ssgr IS1249	623.526	624.452	927	308	+	no
Gallibacterium anatis		NC_015460_00628	76.47% ISAba30_aa2	98.94% NC_015460_02459	IS200/IS605	655.161	656.297	1.137	378	+	no
Gallibacterium anatis		NC_015460_00655	44.80% ISKpn25_aa1	51.74% NC_015460_00985	ISL3	682.663	684.114	1.452	483	+	yes
Gallibacterium anatis		NC_015460_00660	38.23% ISKpn25_aa3	44.33% NC_015460_00981	ISL3	688.595	691.756	3.162	1.053	+	no
Gallibacterium anatis		NC_015460_00752	76.64% IS609_aa2	97.72% NC_015460_02097	IS200/IS605	794.035	792.98	1.056	351	-	no
Gallibacterium anatis		NC_015460_00786	76.19% ISAba30_aa2	97.35% NC_015460_01373	IS200/IS605	831.142	830.006	1.137	378	-	yes
Gallibacterium anatis		NC_015460_00787	82.64% ISAba30_aa1	100% NC_015460_00817	IS200/IS605	831.235	831.603	369	122	+	yes
Gallibacterium anatis		NC_015460_00793	69.78% ISSm4_aa2	59.87% NC_015460_01834	ISL3	842.755	841.718	1.038	345	-	no
Gallibacterium anatis		NC_015460_00817	81.02% ISAba30_aa1	98.55% NC_015460_01287	IS200/IS605	861.161	860.745	417	138	-	yes
Gallibacterium anatis		NC_015460_00818	76.11% ISAba30_aa2	97.56% NC_015460_01439	IS200/IS605	861.207	862.385	1.179	392	+	yes
Gallibacterium anatis		NC_015460_00822	75.92% ISAba30_aa2	98.14% NC_015460_01373	IS200/IS605	866.757	865.621	1.137	378	-	no
Gallibacterium anatis		NC_015460_00831	74.74% IS222_aa1	99.00% NC_015460_01070	IS3 ssgr IS3	876.284	876.589	306	101	+	no
Gallibacterium anatis		NC_015460_00832	65.98% ISPsy24_aa2	100% NC_015460_01084	IS3 ssgr IS3	876.82	877.422	603	200	+	no
Gallibacterium anatis		NC_015460_00859	55.65% ISKol10_aa2	44.30% NC_015460_00406	IS21	907.925	906.558	1.368	455	-	no	| probable false positive |
Gallibacterium anatis		NC_015460_00971	39.30% ISKpn25_aa3	50.13% NC_015460_00981	ISL3	1,026,062	1,029,310	3.249	1.082	+	no
Gallibacterium anatis		NC_015460_00981	36.09% ISSm4_aa4	50.13% NC_015460_00971	ISL3	1,043,188	1,040,129	3.06	1.019	-	no
Gallibacterium anatis		NC_015460_00985	43.78% ISSm4_aa1	51.74% NC_015460_00655	ISL3	1,048,534	1,046,999	1.536	511	-	yes
Gallibacterium anatis		NC_015460_01051	53.93% TnShfr1_aa1	47.17% NC_015460_01321	Tn3	1,115,829	1,115,212	618	205	-	no	| probable false positive |
Gallibacterium anatis		NC_015460_01054	46.91% ISAmas1_aa1	100% NC_015460_02201	IS256 ssgr IS1249	1,118,069	1,118,671	603	200	+	no
Gallibacterium anatis		NC_015460_01069	65.98% ISPsy24_aa2	99% NC_015460_02378	IS3 ssgr IS3	1,136,804	1,136,202	603	200	-	no
Gallibacterium anatis		NC_015460_01070	74.74% IS222_aa1	100% NC_015460_00013	IS3 ssgr IS3	1,137,340	1,137,035	306	101	-	no
Gallibacterium anatis		NC_015460_01084	65.98% ISPsy24_aa2	100% NC_015460_00832	IS3 ssgr IS3	1,148,363	1,147,761	603	200	-	no
Gallibacterium anatis		NC_015460_01085	74.35% IS222_aa1	100% NC_015460_02405	IS3 ssgr IS3	1,148,870	1,148,628	243	80	-	no
Gallibacterium anatis		NC_015460_01100	75.13% ISAba30_aa2	97.88% NC_015460_01855	IS200/IS605	1,181,974	1,183,110	1.137	378	+	no
Gallibacterium anatis		NC_015460_01113	80.25% ISVha2_aa1	99.79% NC_015460_01328	IS1182	1,198,904	1,197,471	1.434	477	-	yes
Gallibacterium anatis		NC_015460_01187	45.96% ISCod2_aa1	100% NC_015460_01924	IS256 ssgr IS1249	1,270,728	1,269,904	825	274	-	no
Gallibacterium anatis		NC_015460_01192	80.04% ISVha2_aa1	100% NC_015460_02155	IS1182	1,276,961	1,275,528	1.434	477	-	yes
Gallibacterium anatis		NC_015460_01224	42.37% ISSm4_aa1	46.34% NC_015460_00655	ISL3	1,306,081	1,304,462	1.62	539	-	yes
Gallibacterium anatis		NC_015460_01249	90.42% IS1016C2_aa1	79.54% NC_015460_01323	IS1595 ssgr IS1016	1,335,252	1,335,539	288	95	+	no
Gallibacterium anatis		NC_015460_01252	73.03% IS609_aa2	98.50% NC_015460_00786	IS200/IS605	1,338,381	1,338,986	606	201	+	no
Gallibacterium anatis		NC_015460_01287	81.02% ISAba30_aa1	98.55% NC_015460_00817	IS200/IS605	1,375,256	1,374,840	417	138	-	yes
Gallibacterium anatis		NC_015460_01288	75.92% ISAba30_aa2	97.88% NC_015460_00786	IS200/IS605	1,375,302	1,376,438	1.137	378	+	yes
Gallibacterium anatis		NC_015460_01323	93.26% ISHpa1_aa1	79.54% NC_015460_01249	IS1595 ssgr IS1016	1,405,997	1,406,347	351	116	+	no
Gallibacterium anatis		NC_015460_01326	88.36% ISApl3_aa2	72% NC_015460_02386	IS3 ssgr IS150	1,409,987	1,409,160	828	275	-	yes
Gallibacterium anatis		NC_015460_01327	87.95% ISApl3_aa1	77.24% NC_015460_00561	IS3 ssgr IS150	1,410,493	1,409,993	501	166	-	yes
Gallibacterium anatis		NC_015460_01328	80.04% ISVha2_aa1	99.79% NC_015460_01113	IS1182	1,412,642	1,411,209	1.434	477	-	yes
Gallibacterium anatis		NC_015460_01330	76.54% ISKpn31_aa1	82.19% NC_015460_01916	ISAs1	1,416,009	1,415,254	756	251	-	no
Gallibacterium anatis		NC_015460_01333	71.67% ISApl3_aa2	100% NC_015460_02386	IS3 ssgr IS150	1,418,567	1,417,695	873	290	-	yes
Gallibacterium anatis		NC_015460_01334	76.66% ISApl3_aa1	98.95% NC_015460_02474	IS3 ssgr IS150	1,418,800	1,418,510	291	96	-	yes
Gallibacterium anatis		NC_015460_01373	75.92% ISAba30_aa2	98.67% NC_015460_01855	IS200/IS605	1,453,717	1,454,853	1.137	378	+	no
Gallibacterium anatis		NC_015460_01407	76.08% IS222_aa1	100% NC_015460_00152	IS3 ssgr IS3	1,500,534	1,500,908	375	124	+	no
Gallibacterium anatis		NC_015460_01408	65.98% ISPsy24_aa2	99.5% NC_015460_01084	IS3 ssgr IS3	1,501,039	1,501,641	603	200	+	no
Gallibacterium anatis		NC_015460_01409	47.26% ISVat1_aa1	100% NC_015460_02051	IS256 ssgr IS1249	1,502,375	1,501,764	612	203	-	no
Gallibacterium anatis		NC_015460_01439	76.20% ISAba30_aa2	98.41% NC_015460_00628	IS200/IS605	1,534,482	1,533,346	1.137	378	-	no
Gallibacterium anatis		NC_015460_01443	45.98% IS606_aa1	53.62% NC_015460_02352	IS200/IS605	1,541,730	1,541,497	234	77	-	no
Gallibacterium anatis		NC_015460_01444	71.59% IS609_aa2	98.46% NC_015460_02008	IS200/IS605	1,541,776	1,542,561	786	261	+	no
Gallibacterium anatis		NC_015460_01445	82.17% ISAba30_aa2	97.19% NC_015460_01439	IS200/IS605	1,542,592	1,542,915	324	107	+	no
Gallibacterium anatis		NC_015460_01483	77.88% ISVha2_aa1	91.66% NC_015460_01328	IS1182	1,580,011	1,580,994	984	327	+	no
Gallibacterium anatis		NC_015460_01484	74.48% ISVha2_aa1	100% NC_015460_01192	IS1182	1,581,147	1,581,443	297	98	+	no
Gallibacterium anatis		NC_015460_01487	46.03% ISVat1_aa1	98.98% NC_015460_02051	IS256 ssgr IS1249	1,584,554	1,583,955	600	199	-	no
Gallibacterium anatis		NC_015460_01704	75.77% ISVha2_aa1	91.61% NC_015460_01192	IS1182	1,804,515	1,805,948	1.434	477	+	yes
Gallibacterium anatis		NC_015460_01709	48.77% ISMno23_aa1	56.40% NC_015460_01878	IS91	1,811,725	1,810,832	894	297	-	no	| probable false positive |
Gallibacterium anatis		NC_015460_01712	70.61% ISVha2_aa1	92.89% NC_015460_02155	IS1182	1,815,303	1,814,617	687	228	-	no
Gallibacterium anatis		NC_015460_01713	85.49% ISVha2_aa1	98.98% NC_015460_02227	IS1182	1,816,051	1,815,455	597	198	-	no
Gallibacterium anatis		NC_015460_01834	57.14% ISSm4_aa2	59.87% NC_015460_00793	ISL3	1,944,097	1,945,110	1.014	337	+	no
Gallibacterium anatis		NC_015460_01855	75.66% ISAba30_aa2	98.67% NC_015460_01373	IS200/IS605	1,963,475	1,964,611	1.137	378	+	no
Gallibacterium anatis		NC_015460_01859	46.91% ISAmas1_aa1	100% NC_015460_02201	IS256 ssgr IS1249	1,966,731	1,966,129	603	200	-	no
Gallibacterium anatis		NC_015460_01860	47.26% ISVat1_aa1	100% NC_015460_02051	IS256 ssgr IS1249	1,967,778	1,967,167	612	203	-	no
Gallibacterium anatis		NC_015460_01878	54.85% ISWz1_aa1	56.40% NC_015460_01709	IS91	1,996,354	1,995,464	891	296	-	no	| probable false positive |
Gallibacterium anatis		NC_015460_01888	46.91% ISAmas1_aa1	100% NC_015460_02201	IS256 ssgr IS1249	2,006,616	2,007,218	603	200	+	no
Gallibacterium anatis		NC_015460_01916	71.02% ISKpn31_aa1	82.19% NC_015460_01330	ISAs1	2,034,777	2,034,436	342	113	-	no
Gallibacterium anatis		NC_015460_01924	47.32% ISCod2_aa1	100% NC_015460_01187	IS256 ssgr IS1249	2,043,831	2,043,184	648	215	-	no
Gallibacterium anatis		NC_015460_01975	100% ISVsa5_aa1	100% NC_015460_01986	IS4 ssgr IS10	2,106,435	2,107,643	1.209	402	+	yes
Gallibacterium anatis		NC_015460_01986	100% ISVsa5_aa1	100% NC_015460_01975	IS4 ssgr IS10	2,115,158	2,113,950	1.209	402	-	yes
Gallibacterium anatis		NC_015460_02008	75.13% ISAba30_aa2	97.08% NC_015460_02459	IS200/IS605	2,141,075	2,139,939	1.137	378	-	no
Gallibacterium anatis		NC_015460_02051	47.26% ISVat1_aa1	100% NC_015460_01860	IS256 ssgr IS1249	2,181,177	2,181,788	612	203	+	no
Gallibacterium anatis		NC_015460_02097	77.37% ISAba30_aa2	97.72% NC_015460_00752	IS200/IS605	2,225,547	2,224,492	1.056	351	-	no
Gallibacterium anatis		NC_015460_02105	48.87% TnShfr1_aa1	No hit	Tn3	2,229,962	2,230,861	900	299	+	no	| probable false positive |
Gallibacterium anatis		NC_015460_02155	80.04% ISVha2_aa1	100% NC_015460_01192	IS1182	2,281,911	2,283,344	1.434	477	+	yes
Gallibacterium anatis		NC_015460_02179	76.73% ISAba30_aa2	97.35% NC_015460_01288	IS200/IS605	2,305,729	2,306,865	1.137	378	+	no
Gallibacterium anatis		NC_015460_02201	46.91% ISAmas1_aa1	100% NC_015460_01888	IS256 ssgr IS1249	2,331,680	2,331,078	603	200	-	no
Gallibacterium anatis		NC_015460_02227	79.83% ISVha2_aa1	99.79% NC_015460_01113	IS1182	2,367,249	2,365,819	1.431	476	-	yes
Gallibacterium anatis		NC_015460_02318	68.42% ISPsy24_aa3	100% NC_015460_02406	IS3 ssgr IS3	2,467,594	2,467,181	414	137	-	no
Gallibacterium anatis		NC_015460_02319	74.35% IS222_aa1	100% NC_015460_02379	IS3 ssgr IS3	2,468,291	2,468,049	243	80	-	no
Gallibacterium anatis		NC_015460_02350	82.52% ISAba30_aa2	97.19% NC_015460_02008	IS200/IS605	2,499,058	2,498,735	324	107	-	no
Gallibacterium anatis		NC_015460_02351	68.36% IS609_aa2	86.52% NC_015460_00786	IS200/IS605	2,499,875	2,499,294	582	193	-	no
Gallibacterium anatis		NC_015460_02352	82.48% ISAba30_aa1	98.55% NC_015460_00817	IS200/IS605	2,499,921	2,500,337	417	138	+	yes
Gallibacterium anatis		NC_015460_02378	65.98% ISPsy24_aa2	99.5% NC_015460_02406	IS3 ssgr IS3	2,530,072	2,529,470	603	200	-	no
Gallibacterium anatis		NC_015460_02379	74.35% IS222_aa1	98.75% NC_015460_02405	IS3 ssgr IS3	2,530,579	2,530,337	243	80	-	no
Gallibacterium anatis		NC_015460_02384	72.17% ISHin1_aa1	100% NC_015460_02415	IS3 ssgr IS150	2,532,249	2,532,608	360	119	+	no
Gallibacterium anatis		NC_015460_02386	71.67% ISApl3_aa2	100% NC_015460_01333	IS3 ssgr IS150	2,532,712	2,533,584	873	290	+	no
Gallibacterium anatis		NC_015460_02405	74.35% IS222_aa1	100% NC_015460_01085	IS3 ssgr IS3	2,543,649	2,543,891	243	80	+	no
Gallibacterium anatis		NC_015460_02406	65.98% ISPsy24_aa2	100% NC_015460_01084	IS3 ssgr IS3	2,544,156	2,544,758	603	200	+	no
Gallibacterium anatis		NC_015460_02411	41.62% ISEle1_aa1	99.53% NC_015460_01187	IS256 ssgr IS1249	2,546,859	2,547,506	648	215	+	no
Gallibacterium anatis		NC_015460_02412	78.49% ISApl3_aa2	100% NC_015460_00560	IS3 ssgr IS150	2,547,870	2,547,565	306	101	-	no
Gallibacterium anatis		NC_015460_02413	76.66% ISFnu8_aa2	100% NC_015460_02473	IS3 ssgr IS150	2,548,236	2,547,880	357	118	-	no
Gallibacterium anatis		NC_015460_02415	72.17% ISHin1_aa1	100% NC_015460_02384	IS3 ssgr IS150	2,548,866	2,548,507	360	119	-	no
Gallibacterium anatis		NC_015460_02459	76.47% ISAba30_aa2	98.94% NC_015460_00628	IS200/IS605	2,584,678	2,585,814	1.137	378	+	yes
Gallibacterium anatis		NC_015460_02472	84.05% ISApl3_aa3	100% NC_015460_00556	IS3 ssgr IS150	2,597,624	2,597,412	213	70	-	no
Gallibacterium anatis		NC_015460_02473	76.66% ISFnu8_aa2	100% NC_015460_02413	IS3 ssgr IS150	2,598,117	2,597,761	357	118	-	no
Gallibacterium anatis		NC_015460_02474	73.80% ISHin1_aa1	97.68% NC_015460_00561	IS3 ssgr IS150	2,598,748	2,598,227	522	173	-	no
Gallibacterium anatis		NC_015460_01629	0% newcandidate	not_found	New_Family	1,742,193	1,744,154	1.962	654	+		putative new IS family or false positive
Glaesserella parasuis	SH0165	NC_011852_00003	41.55% KIS_aa1	66.97% NC_011852_00956	ISNCY	8.822	5.214	3.609	1.202	-	no
Glaesserella parasuis		NC_011852_00057	69.36% ISNme5_aa1	100% NC_011852_02114	IS110	67.947	68.918	972	323	+	no
Glaesserella parasuis		NC_011852_00113	69.36% ISNme5_aa1	100% NC_011852_02114	IS110	117.532	118.503	972	323	+	no
Glaesserella parasuis		NC_011852_00133	69.36% ISNme5_aa1	100% NC_011852_02114	IS110	141.203	142.174	972	323	+	no
Glaesserella parasuis		NC_011852_00214	94.02% ISAac2_aa1	100% NC_011852_00773	IS5 ssgr IS427	222.677	222.462	216	71	-	no
Glaesserella parasuis		NC_011852_00215	41.55% KIS_aa1	71.20% NC_011852_00374	ISNCY	223.079	227.518	4.44	1.479	+	no
Glaesserella parasuis		NC_011852_00354	69.36% ISNme5_aa1	100% NC_011852_02114	IS110	375.746	374.775	972	323	-	no
Glaesserella parasuis		NC_011852_00355	46.59% ISKpn25_aa1	49.63% NC_011852_01697	ISL3	375.987	377.675	1.689	562	+	yes
Glaesserella parasuis		NC_011852_00357	38.43% ISKpn25_aa3	46.02% NC_011852_01932	ISL3	379.862	383.026	3.165	1.054	+	no
Glaesserella parasuis		NC_011852_00372	54.48% ISCro4_aa1	100% NC_011852_02078	IS110	402.152	401.166	987	328	-	no
Glaesserella parasuis		NC_011852_00419	85.10% IS1414_aa1	100% NC_011852_00429	IS256	452.601	453.17	570	189	+	no
Glaesserella parasuis		NC_011852_00429	85.57% IS1414_aa1	95.47% NC_011852_01929	IS256	460.044	459.181	864	287	-	no
Glaesserella parasuis		NC_011852_00512	69.36% ISNme5_aa1	100% NC_011852_02114	IS110	549.821	550.792	972	323	+	no
Glaesserella parasuis		NC_011852_00534	87.36% ISEc39_aa1	100% NC_011852_00429	IS256	573.814	574.104	291	96	+	no
Glaesserella parasuis		NC_011852_00541	91.45% ISErsp1_aa1	No hit	IS481	578.37	578.011	360	119	-	no
Glaesserella parasuis		NC_011852_00542	88.23% ISSde2_aa1	No hit	IS481	578.8	578.483	318	105	-	no
Glaesserella parasuis		NC_011852_00559	82.63% ISSoEn2_aa1	100% NC_011852_01929	IS256	589.16	589.597	438	145	+	no
Glaesserella parasuis		NC_011852_00726	42.79% ISKpn25_aa1	57.08% NC_011852_01697	ISL3	730.305	731.852	1.548	515	+	yes
Glaesserella parasuis		NC_011852_00728	36.44% ISSm4_aa4	48.46% NC_011852_01704	ISL3	733.453	736.521	3.069	1.022	+	no
Glaesserella parasuis		NC_011852_00762	82.63% IS1414_aa1	98.62% NC_011852_00429	IS256	771.178	771.615	438	145	+	no
Glaesserella parasuis		NC_011852_00773	91.91% ISAac2_aa1	100% NC_011852_00214	IS5 ssgr IS427	779.966	779.664	303	100	-	no
Glaesserella parasuis		NC_011852_00811	92.91% IS1016C2_aa1	92.91% NC_011852_02230	IS1595 ssgr IS1016	810.655	810.272	384	127	-	no
Glaesserella parasuis		NC_011852_00831	88.29% IS1016C2_aa1	98% NC_011852_01617	IS1595 ssgr IS1016	826.566	826.922	357	118	+	no
Glaesserella parasuis		NC_011852_00841	58.61% ISSm4_aa2	59.30% NC_011852_01820	ISL3	836.121	835.102	1.02	339	-	no
Glaesserella parasuis		NC_011852_00847	68.66% ISAma3_aa1	100% NC_011852_01142	ISAs1	842.935	841.838	1.098	365	-	no
Glaesserella parasuis		NC_011852_00869	42.97% ISAzs36_aa1	No hit	IS481	862.619	860.817	1.803	600	-	no
Glaesserella parasuis		NC_011852_00926	69.36% ISNme5_aa1	100% NC_011852_02114	IS110	909.702	910.673	972	323	+	no
Glaesserella parasuis		NC_011852_00988	54.70% ISOt5_aa1	100% NC_011852_02078	IS110	978.57	978.046	525	174	-	no
Glaesserella parasuis		NC_011852_00989	57.5% ISCro4_aa1	97.33% NC_011852_02078	IS110	979.033	978.56	474	157	-	no
Glaesserella parasuis		NC_011852_01023	68.66% ISAma3_aa1	100% NC_011852_01142	ISAs1	1,023,687	1,024,784	1.098	365	+	no
Glaesserella parasuis		NC_011852_01049	94.02% ISAac2_aa1	94% NC_011852_00774	IS5 ssgr IS427	1,048,602	1,048,805	204	67	+	no
Glaesserella parasuis		NC_011852_01071	68.66% ISAma3_aa1	100% NC_011852_01142	ISAs1	1,068,726	1,069,823	1.098	365	+	no
Glaesserella parasuis		NC_011852_01107	83.33% IS1414_aa1	100% NC_011852_01929	IS256	1,103,620	1,103,183	438	145	-	no
Glaesserella parasuis		NC_011852_01142	68.66% ISAma3_aa1	100% NC_011852_01023	ISAs1	1,140,578	1,139,481	1.098	365	-	no
Glaesserella parasuis		NC_011852_01339	80.53% ISMha3_aa1	62.66% NC_011852_01401	IS1595 ssgr IS1016	1,341,621	1,341,232	390	129	-	no
Glaesserella parasuis		NC_011852_01383	50.62% ISMno23_aa1	58.56% NC_011852_01548	IS91	1,385,263	1,386,156	894	297	+	no	| probable false positive |
Glaesserella parasuis		NC_011852_01401	94.81% IS1016C2_aa1	96.89% NC_011852_02230	IS1595 ssgr IS1016	1,405,371	1,405,958	588	195	+	no
Glaesserella parasuis		NC_011852_01428	83.33% IS1414_aa1	100% NC_011852_01929	IS256	1,422,161	1,422,598	438	145	+	no
Glaesserella parasuis		NC_011852_01448	69.36% ISNme5_aa1	100% NC_011852_02114	IS110	1,441,157	1,440,186	972	323	-	no
Glaesserella parasuis		NC_011852_01486	52.42% ISCbe3_aa2	47.03% NC_011852_02096	IS21	1,478,942	1,480,276	1.335	444	+	no	| probable false positive |
Glaesserella parasuis		NC_011852_01495	44.06% KIS_aa1	74.68% NC_011852_00505	ISNCY	1,487,800	1,494,279	6.48	2.159	+	no
Glaesserella parasuis		NC_011852_01548	45.58% ISMno24_aa2	58.56% NC_011852_01383	IS91	1,545,431	1,546,333	903	300	+	no	| probable false positive |
Glaesserella parasuis		NC_011852_01581	69.36% ISNme5_aa1	100% NC_011852_02114	IS110	1,583,521	1,582,550	972	323	-	no
Glaesserella parasuis		NC_011852_01582	69.36% ISNme5_aa1	100% NC_011852_02114	IS110	1,584,072	1,585,043	972	323	+	no
Glaesserella parasuis		NC_011852_01617	94.11% IS1016C2_aa1	98% NC_011852_00831	IS1595 ssgr IS1016	1,615,343	1,615,020	324	107	-	no
Glaesserella parasuis		NC_011852_01623	98.27% ISApl3_aa2	100% NC_011852_01973	IS3 ssgr IS150	1,619,407	1,619,231	177	58	-	no
Glaesserella parasuis		NC_011852_01641	69.36% ISNme5_aa1	100% NC_011852_02114	IS110	1,641,487	1,642,458	972	323	+	no
Glaesserella parasuis		NC_011852_01660	54.48% ISCro4_aa1	100% NC_011852_02078	IS110	1,660,400	1,659,414	987	328	-	no
Glaesserella parasuis		NC_011852_01661	71.84% IS222_aa1	No hit	IS3 ssgr IS3	1,660,663	1,660,986	324	107	+	no
Glaesserella parasuis		NC_011852_01662	55% ISPsy24_aa2	47.33% NC_011852_02038	IS3 ssgr IS3	1,661,025	1,661,567	543	180	+	no
Glaesserella parasuis		NC_011852_01663	63.15% ISSpu4_aa2	No hit	IS3 ssgr IS3	1,661,625	1,661,810	186	61	+	no
Glaesserella parasuis		NC_011852_01664	66.66% ISAma3_aa1	100% NC_011852_01071	ISAs1	1,661,854	1,662,126	273	90	+	no
Glaesserella parasuis		NC_011852_01673	96.55% ISApl3_aa3	98.27% NC_011852_01973	IS3 ssgr IS150	1,673,040	1,672,864	177	58	-	no
Glaesserella parasuis		NC_011852_01678	83.33% IS1414_aa1	100% NC_011852_01929	IS256	1,676,970	1,676,533	438	145	-	no
Glaesserella parasuis		NC_011852_01697	45.91% ISSm4_aa1	57.08% NC_011852_00726	ISL3	1,689,424	1,687,811	1.614	537	-	yes
Glaesserella parasuis		NC_011852_01704	37.96% ISKpn25_aa3	48.46% NC_011852_00728	ISL3	1,696,201	1,693,241	2.961	986	-	no
Glaesserella parasuis		NC_011852_01748	41.81% ISKpn25_aa1	44.62% NC_011852_00355	ISL3	1,733,606	1,735,519	1.914	637	+	yes
Glaesserella parasuis		NC_011852_01759	100% ISApl1_aa1	No hit	IS30	1,746,784	1,747,707	924	307	+	no
Glaesserella parasuis		NC_011852_01817	76.54% ISKpn31_aa1	No hit	ISAs1	1,801,437	1,802,183	747	248	+	no
Glaesserella parasuis		NC_011852_01820	54.81% ISSm4_aa2	59.81% NC_011852_00841	ISL3	1,804,753	1,805,775	1.023	340	+	no
Glaesserella parasuis		NC_011852_01825	69.49% ISAma3_aa1	99.69% NC_011852_01940	ISAs1	1,808,769	1,809,758	990	329	+	no
Glaesserella parasuis		NC_011852_01843	90.24% ISEc39_aa1	97.70% NC_011852_01929	IS256	1,822,432	1,822,151	282	93	-	no
Glaesserella parasuis		NC_011852_01859	84.57% IS1414_aa1	98.94% NC_011852_00429	IS256	1,834,726	1,835,295	570	189	+	no
Glaesserella parasuis		NC_011852_01885	56.31% ISSm4_aa2	58.09% NC_011852_00841	ISL3	1,868,425	1,869,390	966	321	+	no
Glaesserella parasuis		NC_011852_01897	52.50% ISRssp2_aa3	52.09% NC_011852_01902	IS1595 ssgr ISNha5	1,881,919	1,880,783	1.137	378	-	no
Glaesserella parasuis		NC_011852_01902	47.95% ISRpa4_aa4	52.09% NC_011852_01897	IS1595 ssgr ISNha5	1,886,768	1,887,397	630	209	+	no
Glaesserella parasuis		NC_011852_01911	83.33% IS1414_aa1	100% NC_011852_00429	IS256	1,896,003	1,896,440	438	145	+	no
Glaesserella parasuis		NC_011852_01929	80.59% IS1414_aa1	95.47% NC_011852_00429	IS256	1,909,976	1,909,146	831	276	-	no
Glaesserella parasuis		NC_011852_01933	48% ISKpn25_aa3	59.61% NC_011852_00357	ISL3	1,915,518	1,916,606	1.089	362	+	no
Glaesserella parasuis		NC_011852_01940	69.81% ISAma3_aa1	99.69% NC_011852_01825	ISAs1	1,921,740	1,922,729	990	329	+	no
Glaesserella parasuis		NC_011852_01962	45.20% ISBibr1_aa1	87.94% NC_011852_01772	IS256 ssgr IS1249	1,944,922	1,945,569	648	215	+	no
Glaesserella parasuis		NC_011852_01973	91.14% ISHin1_aa2	98.95% NC_011852_02038	IS3 ssgr IS150	1,953,901	1,953,323	579	192	-	no
Glaesserella parasuis		NC_011852_01983	98.27% ISApl3_aa2	100% NC_011852_01973	IS3 ssgr IS150	1,963,696	1,963,520	177	58	-	no
Glaesserella parasuis		NC_011852_01999	69.36% ISNme5_aa1	100% NC_011852_02114	IS110	1,978,699	1,977,728	972	323	-	no
Glaesserella parasuis		NC_011852_02037	80.72% ISHin1_aa1	89.13% NC_011852_01624	IS3 ssgr IS150	2,017,882	2,018,391	510	169	+	yes
Glaesserella parasuis		NC_011852_02038	86.81% ISHin1_aa2	98.95% NC_011852_01973	IS3 ssgr IS150	2,018,388	2,019,209	822	273	+	yes
Glaesserella parasuis		NC_011852_02068	54.48% ISCro4_aa1	100% NC_011852_02078	IS110	2,052,942	2,051,956	987	328	-	no
Glaesserella parasuis		NC_011852_02078	54.48% ISCro4_aa1	100% NC_011852_02068	IS110	2,067,493	2,066,507	987	328	-	no
Glaesserella parasuis		NC_011852_02114	69.36% ISNme5_aa1	100% NC_011852_01999	IS110	2,104,846	2,103,875	972	323	-	no
Glaesserella parasuis		NC_011852_02230	94.41% IS1016C2_aa1	96.89% NC_011852_01401	IS1595 ssgr IS1016	2,230,669	2,231,322	654	217	+	yes
Glaesserella parasuis	D74	NZ_CP018032_00001	52.42% ISCbe3_aa2	47.03% NZ_CP018032_00527	IS21	94	1.428	1.335	444	+	no	| probable false positive |
Glaesserella parasuis		NZ_CP018032_00007	85.57% IS1414_aa1	98.64% NZ_CP018032_02165	IS256	7.095	6.439	657	218	-	no
Glaesserella parasuis		NZ_CP018032_00086	91.14% ISHin1_aa2	99.47% NZ_CP018032_01843	IS3 ssgr IS150	74.19	73.612	579	192	-	no
Glaesserella parasuis		NZ_CP018032_00098	68.39% ISAma3_aa1	99.72% NZ_CP018032_01009	ISAs1	87.695	86.598	1.098	365	-	no
Glaesserella parasuis		NZ_CP018032_00111	79.83% IS1414_aa1	97.6% NZ_CP018032_02165	IS256	96.178	95.741	438	145	-	no
Glaesserella parasuis		NZ_CP018032_00124	41.81% ISKpn25_aa1	48.55% NZ_CP018032_02131	ISL3	106.421	108.334	1.914	637	+	yes
Glaesserella parasuis		NZ_CP018032_00126	51.92% ISCausp2_aa1	100% NZ_CP018032_00181	IS1595 ssgr ISNha5	109.979	108.858	1.122	373	-	no
Glaesserella parasuis		NZ_CP018032_00133	58.08% ISNwi4_aa3	100% NZ_CP018032_00174	IS1595 ssgr ISNha5	114.108	115.142	1.035	344	+	no
Glaesserella parasuis		NZ_CP018032_00156	68.66% ISAma3_aa1	100% NZ_CP018032_00460	ISAs1	126.63	127.727	1.098	365	+	no
Glaesserella parasuis		NZ_CP018032_00157	68.88% ISAma3_aa1	100% NZ_CP018032_01009	ISAs1	127.736	128.788	1.053	350	+	no
Glaesserella parasuis		NZ_CP018032_00158	0% newcandidate	not_found	New_Family	129.234	129.335	102	34	+		putative new IS family or false positive
Glaesserella parasuis		NZ_CP018032_00159	82.63% IS1414_aa1	99.31% NZ_CP018032_02165	IS256	129.335	129.772	438	145	+	no
Glaesserella parasuis		NZ_CP018032_00174	58.08% ISNwi4_aa3	100% NZ_CP018032_00133	IS1595 ssgr ISNha5	146.68	145.646	1.035	344	-	no
Glaesserella parasuis		NZ_CP018032_00181	51.92% ISCausp2_aa1	100% NZ_CP018032_00126	IS1595 ssgr ISNha5	150.81	151.931	1.122	373	+	no
Glaesserella parasuis		NZ_CP018032_00192	91.85% IS1016V6_aa1	96.29% NZ_CP018032_00673	IS1595 ssgr IS1016	159.063	159.527	465	154	+	no
Glaesserella parasuis		NZ_CP018032_00303	92.85% ISHin1_aa2	99.40% NZ_CP018032_01843	IS3 ssgr IS150	263.503	262.997	507	168	-	no
Glaesserella parasuis		NZ_CP018032_00304	77.27% ISApl2_aa2	100% NZ_CP018032_01844	IS3 ssgr IS150	263.834	263.622	213	70	-	no
Glaesserella parasuis		NZ_CP018032_00305	78.21% ISHin1_aa1	99.01% NZ_CP018032_02327	IS3 ssgr IS150	264.124	263.816	309	102	-	no
Glaesserella parasuis		NZ_CP018032_00313	88.23% ISSde2_aa1	96.70% NZ_CP018032_00321	IS481	267.993	268.31	318	105	+	no
Glaesserella parasuis		NZ_CP018032_00314	89.36% ISErsp1_aa1	92.5% NZ_CP018032_00322	IS481	268.347	268.781	435	144	+	no
Glaesserella parasuis		NZ_CP018032_00321	88.37% ISSde2_aa1	96.70% NZ_CP018032_00313	IS481	272.697	272.975	279	92	+	no
Glaesserella parasuis		NZ_CP018032_00323	83.67% IS1414_aa1	100% NZ_CP018032_02165	IS256	273.825	273.379	447	148	-	no
Glaesserella parasuis		NZ_CP018032_00324	84.72% ISEc39_aa1	98.70% NZ_CP018032_01405	IS256	274.042	273.809	234	77	-	no
Glaesserella parasuis		NZ_CP018032_00373	94.41% ISMha4_aa1	98.61% NZ_CP018032_02020	IS1595 ssgr IS1016	325.308	324.658	651	216	-	yes
Glaesserella parasuis		NZ_CP018032_00384	55.98% ISSm4_aa2	58.73% NZ_CP018032_01586	ISL3	336.866	335.901	966	321	-	no
Glaesserella parasuis		NZ_CP018032_00427	91.89% ISEc39_aa1	98.66% NZ_CP018032_02165	IS256	394.606	394.355	252	83	-	no
Glaesserella parasuis		NZ_CP018032_00460	68.66% ISAma3_aa1	100% NZ_CP018032_00156	ISAs1	429.077	427.98	1.098	365	-	no
Glaesserella parasuis		NZ_CP018032_00496	68.27% ISAma3_aa1	99.39% NZ_CP018032_00460	ISAs1	467.571	468.557	987	328	+	no
Glaesserella parasuis		NZ_CP018032_00500	71.84% IS222_aa1	No hit	IS3 ssgr IS3	471.993	472.316	324	107	+	no
Glaesserella parasuis		NZ_CP018032_00501	68.70% ISPsy24_aa2	51.87% NZ_CP018032_01843	IS3 ssgr IS3	472.676	473.14	465	154	+	no
Glaesserella parasuis		NZ_CP018032_00502	69.04% ISAma3_aa1	99.21% NZ_CP018032_01009	ISAs1	473.184	473.567	384	127	+	no
Glaesserella parasuis		NZ_CP018032_00509	67.47% ISAma3_aa1	100% NZ_CP018032_00098	ISAs1	484.234	483.806	429	142	-	no
Glaesserella parasuis		NZ_CP018032_00510	73.44% ISAma3_aa1	98.86% NZ_CP018032_00098	ISAs1	484.704	484.174	531	176	-	no
Glaesserella parasuis		NZ_CP018032_00514	68.46% ISAma3_aa1	98.75% NZ_CP018032_01009	ISAs1	488.607	487.876	732	243	-	no
Glaesserella parasuis		NZ_CP018032_00555	81.48% IS1414_aa1	98.51% NZ_CP018032_02165	IS256	520.656	520.246	411	136	-	no
Glaesserella parasuis		NZ_CP018032_00556	85.63% ISEc39_aa1	99.44% NZ_CP018032_01405	IS256	521.179	520.64	540	179	-	no
Glaesserella parasuis		NZ_CP018032_00631	93.95% ISMha4_aa1	97.22% NZ_CP018032_02020	IS1595 ssgr IS1016	603.99	604.64	651	216	+	yes
Glaesserella parasuis		NZ_CP018032_00673	91.66% IS1016V6_aa1	96.29% NZ_CP018032_00192	IS1595 ssgr IS1016	645.201	645.743	543	180	+	no
Glaesserella parasuis		NZ_CP018032_00709	43.47% ISShvi3_aa1	48.32% NZ_CP018032_02252	IS91	685.285	684.398	888	295	-	no	| probable false positive |
Glaesserella parasuis		NZ_CP018032_00858	46.91% ISAmas1_aa1	93.19% NZ_CP018032_02187	IS256 ssgr IS1249	840.211	839.609	603	200	-	no
Glaesserella parasuis		NZ_CP018032_01009	68.66% ISAma3_aa1	99.72% NZ_CP018032_00098	ISAs1	1,022,639	1,021,542	1.098	365	-	no
Glaesserella parasuis		NZ_CP018032_01061	46.59% ISKpn25_aa1	53.10% NZ_CP018032_02081	ISL3	1,070,526	1,071,857	1.332	443	+	yes
Glaesserella parasuis		NZ_CP018032_01065	38.65% ISKpn25_aa3	51.00% NZ_CP018032_02125	ISL3	1,075,786	1,078,950	3.165	1.054	+	no
Glaesserella parasuis		NZ_CP018032_01138	44.94% IS1302_aa1	No hit	IS3 ssgr IS150	1,181,042	1,179,090	1.953	650	-	no
Glaesserella parasuis		NZ_CP018032_01333	66.93% ISNme5_aa1	No hit	IS110	1,344,613	1,343,684	930	309	-	no
Glaesserella parasuis		NZ_CP018032_01357	93.13% ISHpa1_aa1	99.00% NZ_CP018032_00373	IS1595 ssgr IS1016	1,371,103	1,371,477	375	124	+	no
Glaesserella parasuis		NZ_CP018032_01405	85.05% ISEc39_aa1	99.44% NZ_CP018032_00556	IS256	1,429,717	1,430,256	540	179	+	no
Glaesserella parasuis		NZ_CP018032_01406	76.8% IS1414_aa1	90.47% NZ_CP018032_02358	IS256	1,430,275	1,430,673	399	132	+	no
Glaesserella parasuis		NZ_CP018032_01586	58.00% ISSm4_aa2	65.19% NZ_CP018032_01860	ISL3	1,670,389	1,671,414	1.026	341	+	no
Glaesserella parasuis		NZ_CP018032_01684	68.65% ISCce4_aa2	54.05% NZ_CP018032_00303	IS3 ssgr IS3	1,757,464	1,757,234	231	76	-	no
Glaesserella parasuis		NZ_CP018032_01685	62.5% ISCce4_aa2	62.5% NZ_CP018032_00501	IS3 ssgr IS3	1,757,954	1,757,499	456	151	-	no
Glaesserella parasuis		NZ_CP018032_01814	92.85% ISHin1_aa1	79.41% NZ_CP018032_02327	IS3 ssgr IS150	1,892,355	1,892,804	450	149	+	no
Glaesserella parasuis		NZ_CP018032_01827	80.55% IS1414_aa1	95.17% NZ_CP018032_02165	IS256	1,908,731	1,908,312	420	139	-	no
Glaesserella parasuis		NZ_CP018032_01828	86.11% IS1414_aa1	96.68% NZ_CP018032_00556	IS256	1,909,198	1,908,731	468	155	-	no
Glaesserella parasuis		NZ_CP018032_01832	92.42% IS285_aa1	100% NZ_CP018032_02358	IS256	1,912,281	1,912,487	207	68	+	no
Glaesserella parasuis		NZ_CP018032_01838	95.91% ISMha3_aa1	97.95% NZ_CP018032_02020	IS1595 ssgr IS1016	1,917,659	1,917,363	297	98	-	no
Glaesserella parasuis		NZ_CP018032_01839	90.21% IS1016V6_aa1	85.29% NZ_CP018032_00673	IS1595 ssgr IS1016	1,917,964	1,917,656	309	102	-	no
Glaesserella parasuis		NZ_CP018032_01843	90.62% ISHin1_aa2	99.47% NZ_CP018032_00086	IS3 ssgr IS150	1,922,590	1,922,012	579	192	-	no
Glaesserella parasuis		NZ_CP018032_01844	77.77% ISApl2_aa2	100% NZ_CP018032_00304	IS3 ssgr IS150	1,922,833	1,922,636	198	65	-	no
Glaesserella parasuis		NZ_CP018032_01858	52.94% ISAsp20_aa1	79.47% NZ_CP018032_01866	IS200/IS605 ssgr IS200	1,934,336	1,934,812	477	158	+	no
Glaesserella parasuis		NZ_CP018032_01860	56.67% ISSm4_aa2	65.19% NZ_CP018032_01586	ISL3	1,936,073	1,937,116	1.044	347	+	no
Glaesserella parasuis		NZ_CP018032_01866	54.13% ISAsp20_aa1	79.47% NZ_CP018032_01858	IS200/IS605 ssgr IS200	1,941,338	1,941,793	456	151	+	no
Glaesserella parasuis		NZ_CP018032_01945	93.44% ISAac2_aa1	96.72% NZ_CP018032_01973	IS5 ssgr IS427	2,020,453	2,020,268	186	61	-	no
Glaesserella parasuis		NZ_CP018032_01973	95.94% ISAac2_aa1	96.72% NZ_CP018032_01945	IS5 ssgr IS427	2,045,026	2,045,250	225	74	+	no
Glaesserella parasuis		NZ_CP018032_01995	73.41% ISAma3_aa1	100% NZ_CP018032_00460	ISAs1	2,065,175	2,065,432	258	85	+	no
Glaesserella parasuis		NZ_CP018032_01996	65.73% ISAma3_aa1	96.02% NZ_CP018032_00460	ISAs1	2,065,408	2,065,863	456	151	+	no
Glaesserella parasuis		NZ_CP018032_02020	94.88% ISMha4_aa1	98.61% NZ_CP018032_00373	IS1595 ssgr IS1016	2,086,996	2,087,646	651	216	+	yes
Glaesserella parasuis		NZ_CP018032_02034	57.98% ISNwi4_aa3	96.51% NZ_CP018032_00174	IS1595 ssgr ISNha5	2,103,052	2,101,937	1.116	371	-	no
Glaesserella parasuis		NZ_CP018032_02044	54.14% ISRssp2_aa3	94.11% NZ_CP018032_00181	IS1595 ssgr ISNha5	2,109,203	2,110,336	1.134	377	+	no
Glaesserella parasuis		NZ_CP018032_02074	36.92% ISKpn25_aa3	44.11% NZ_CP018032_01065	ISL3	2,134,553	2,137,513	2.961	986	+	no
Glaesserella parasuis		NZ_CP018032_02081	45.36% ISSm4_aa1	53.10% NZ_CP018032_01061	ISL3	2,141,148	2,142,761	1.614	537	+	yes
Glaesserella parasuis		NZ_CP018032_02084	53.86% ISCro4_aa1	No hit	IS110	2,145,910	2,146,896	987	328	+	no
Glaesserella parasuis		NZ_CP018032_02125	47.73% ISKpn25_aa3	51.00% NZ_CP018032_01065	ISL3	2,197,436	2,199,313	1.878	625	+	yes
Glaesserella parasuis		NZ_CP018032_02132	67.57% ISAma3_aa1	98.90% NZ_CP018032_02314	ISAs1	2,207,004	2,205,907	1.098	365	-	no
Glaesserella parasuis		NZ_CP018032_02137	55.45% ISSm4_aa2	60.12% NZ_CP018032_01586	ISL3	2,211,020	2,209,998	1.023	340	-	no
Glaesserella parasuis		NZ_CP018032_02154	92.39% IS1414_aa1	100% NZ_CP018032_00007	IS256	2,226,648	2,226,956	309	102	+	no
Glaesserella parasuis		NZ_CP018032_02165	83.67% IS1414_aa1	99.32% NZ_CP018032_02358	IS256	2,235,001	2,234,555	447	148	-	no
Glaesserella parasuis		NZ_CP018032_02166	83.78% ISEc39_aa1	100% NZ_CP018032_01405	IS256	2,235,218	2,234,985	234	77	-	no
Glaesserella parasuis		NZ_CP018032_02197	45% ISBlo16_aa1	94.87% NZ_CP018032_01693	IS256 ssgr IS1249	2,269,583	2,270,380	798	265	+	no
Glaesserella parasuis		NZ_CP018032_02220	50.20% ISMno23_aa1	58.82% NZ_CP018032_02252	IS91	2,293,932	2,293,039	894	297	-	no	| probable false positive |
Glaesserella parasuis		NZ_CP018032_02252	46.46% ISMno24_aa2	58.82% NZ_CP018032_02220	IS91	2,345,361	2,344,459	903	300	-	no	| probable false positive |
Glaesserella parasuis		NZ_CP018032_02261	65.30% ISSm4_aa2	60% NZ_CP018032_01586	ISL3	2,354,039	2,353,401	639	212	-	no
Glaesserella parasuis		NZ_CP018032_02300	41.07% ISSm4_aa1	44.10% NZ_CP018032_02081	ISL3	2,396,292	2,397,839	1.548	515	+	yes
Glaesserella parasuis		NZ_CP018032_02314	68.93% ISAma3_aa1	99.45% NZ_CP018032_01009	ISAs1	2,408,864	2,409,961	1.098	365	+	no
Glaesserella parasuis		NZ_CP018032_02327	79.20% ISHin1_aa1	99.01% NZ_CP018032_00305	IS3 ssgr IS150	2,426,600	2,426,908	309	102	+	no
Glaesserella parasuis		NZ_CP018032_02328	74.60% ISApl2_aa2	98.46% NZ_CP018032_00304	IS3 ssgr IS150	2,426,905	2,427,102	198	65	+	no
Glaesserella parasuis		NZ_CP018032_02329	91.66% ISHin1_aa2	98.21% NZ_CP018032_00303	IS3 ssgr IS150	2,427,221	2,427,727	507	168	+	no
Glaesserella parasuis		NZ_CP018032_02338	92.94% ISHpa1_aa1	92.30% NZ_CP018032_00373	IS1595 ssgr IS1016	2,434,377	2,434,652	276	91	+	no
Glaesserella parasuis		NZ_CP018032_02358	84.35% IS1414_aa1	99.32% NZ_CP018032_02165	IS256	2,454,731	2,454,285	447	148	-	no
Glaesserella parasuis		NZ_CP018032_02360	84.44% ISEc39_aa1	97.77% NZ_CP018032_00556	IS256	2,455,254	2,454,982	273	90	-	no
Glaesserella parasuis	aHPS7	NZ_CP049090_00001	52.42% ISCbe3_aa2	47.03% NZ_CP049090_00468	IS21	1	1.335	1.335	444	+	no	| probable false positive |
Glaesserella parasuis		NZ_CP049090_00008	83.67% IS1414_aa1	100% NZ_CP049090_01879	IS256	7.792	7.346	447	148	-	no
Glaesserella parasuis		NZ_CP049090_00009	83.90% ISEc39_aa1	99.44% NZ_CP049090_02016	IS256	8.315	7.776	540	179	-	no
Glaesserella parasuis		NZ_CP049090_00038	87.03% IS1414_aa1	100% NZ_CP049090_02142	IS256	34.928	33.72	1.209	402	-	yes
Glaesserella parasuis		NZ_CP049090_00041	84.48% ISEc39_aa1	98.88% NZ_CP049090_00963	IS256	37.285	37.824	540	179	+	no
Glaesserella parasuis		NZ_CP049090_00042	80.95% IS1414_aa1	95.27% NZ_CP049090_02142	IS256	37.808	38.242	435	144	+	no
Glaesserella parasuis		NZ_CP049090_00075	98.27% ISApl3_aa2	100% NZ_CP049090_02260	IS3 ssgr IS150	65.248	65.072	177	58	-	no
Glaesserella parasuis		NZ_CP049090_00076	89.34% ISHin1_aa2	100% NZ_CP049090_00347	IS3 ssgr IS150	65.655	65.224	432	143	-	no
Glaesserella parasuis		NZ_CP049090_00077	74.60% ISApl2_aa2	96.92% NZ_CP049090_02259	IS3 ssgr IS150	65.898	65.701	198	65	-	no
Glaesserella parasuis		NZ_CP049090_00078	78.21% ISHin1_aa1	100% NZ_CP049090_02258	IS3 ssgr IS150	66.203	65.895	309	102	-	no
Glaesserella parasuis		NZ_CP049090_00090	68.39% ISAma3_aa1	99.45% NZ_CP049090_00127	ISAs1	79.887	78.79	1.098	365	-	no
Glaesserella parasuis		NZ_CP049090_00103	86.05% IS1414_aa1	98.08% NZ_CP049090_02142	IS256	88.589	87.933	657	218	-	no
Glaesserella parasuis		NZ_CP049090_00104	86.84% IS1414_aa1	100% NZ_CP049090_01879	IS256	88.899	88.531	369	122	-	no
Glaesserella parasuis		NZ_CP049090_00127	68.11% ISAma3_aa1	99.72% NZ_CP049090_00454	ISAs1	102.356	103.453	1.098	365	+	no
Glaesserella parasuis		NZ_CP049090_00176	92.59% IS1016V6_aa1	95.55% NZ_CP049090_00612	IS1595 ssgr IS1016	152.699	152.235	465	154	-	no
Glaesserella parasuis		NZ_CP049090_00188	82.99% IS1414_aa1	98.64% NZ_CP049090_02142	IS256	161.228	160.782	447	148	-	no
Glaesserella parasuis		NZ_CP049090_00189	84.72% ISEc39_aa1	100% NZ_CP049090_00643	IS256	161.445	161.212	234	77	-	no
Glaesserella parasuis		NZ_CP049090_00201	41.81% ISKpn25_aa1	48.49% NZ_CP049090_01997	ISL3	171.701	173.614	1.914	637	+	yes
Glaesserella parasuis		NZ_CP049090_00214	68.39% ISAma3_aa1	98.90% NZ_CP049090_00454	ISAs1	188.561	187.464	1.098	365	-	no
Glaesserella parasuis		NZ_CP049090_00267	90.54% ISEc39_aa1	97.33% NZ_CP049090_02142	IS256	255.015	254.764	252	83	-	no
Glaesserella parasuis		NZ_CP049090_00302	73.41% ISAma3_aa1	100% NZ_CP049090_01862	ISAs1	290.001	289.744	258	85	-	no
Glaesserella parasuis		NZ_CP049090_00330	84.72% ISEc39_aa1	100% NZ_CP049090_00643	IS256	323.213	323.446	234	77	+	no
Glaesserella parasuis		NZ_CP049090_00331	82.99% IS1414_aa1	97.97% NZ_CP049090_02142	IS256	323.43	323.876	447	148	+	no
Glaesserella parasuis		NZ_CP049090_00334	86.41% IS1414_aa1	100% NZ_CP049090_00963	IS256	326.102	326.596	495	164	+	no
Glaesserella parasuis		NZ_CP049090_00335	81.63% IS1414_aa1	98.64% NZ_CP049090_00387	IS256	326.624	327.07	447	148	+	no
Glaesserella parasuis		NZ_CP049090_00336	90.07% ISErsp1_aa1	99.08% NZ_CP049090_00386	IS481	327.697	327.263	435	144	-	no
Glaesserella parasuis		NZ_CP049090_00337	87.05% ISSde2_aa1	95.60% NZ_CP049090_00385	IS481	328.048	327.734	315	104	-	no
Glaesserella parasuis		NZ_CP049090_00345	79.20% ISHin1_aa1	99.01% NZ_CP049090_02258	IS3 ssgr IS150	331.917	332.225	309	102	+	no
Glaesserella parasuis		NZ_CP049090_00346	76.19% ISApl2_aa2	100% NZ_CP049090_02259	IS3 ssgr IS150	332.222	332.419	198	65	+	no
Glaesserella parasuis		NZ_CP049090_00347	89.34% ISHin1_aa2	100% NZ_CP049090_00076	IS3 ssgr IS150	332.465	332.896	432	143	+	no
Glaesserella parasuis		NZ_CP049090_00348	98.27% ISApl3_aa2	100% NZ_CP049090_02260	IS3 ssgr IS150	332.872	333.048	177	58	+	no
Glaesserella parasuis		NZ_CP049090_00349	96.72% ISAac2_aa1	98.36% NZ_CP049090_01811	IS5 ssgr IS427	333.405	333.22	186	61	-	no
Glaesserella parasuis		NZ_CP049090_00377	81.63% ISSoEn2_aa1	97.97% NZ_CP049090_02142	IS256	354.409	353.963	447	148	-	no
Glaesserella parasuis		NZ_CP049090_00378	83.90% ISEc39_aa1	98.32% NZ_CP049090_00963	IS256	354.932	354.393	540	179	-	no
Glaesserella parasuis		NZ_CP049090_00385	88.37% ISSde2_aa1	95.60% NZ_CP049090_00337	IS481	358.769	359.047	279	92	+	no
Glaesserella parasuis		NZ_CP049090_00386	90.65% ISSpu18_aa1	99.08% NZ_CP049090_00336	IS481	359.084	359.491	408	135	+	no
Glaesserella parasuis		NZ_CP049090_00387	82.31% IS1414_aa1	98.64% NZ_CP049090_00335	IS256	359.897	359.451	447	148	-	no
Glaesserella parasuis		NZ_CP049090_00388	84.72% ISEc39_aa1	100% NZ_CP049090_00643	IS256	360.114	359.881	234	77	-	no
Glaesserella parasuis		NZ_CP049090_00435	68.66% ISAma3_aa1	99.71% NZ_CP049090_00127	ISAs1	407.876	408.934	1.059	352	+	no
Glaesserella parasuis		NZ_CP049090_00441	72.81% IS222_aa1	No hit	IS3 ssgr IS3	412.673	412.996	324	107	+	no
Glaesserella parasuis		NZ_CP049090_00442	53.14% ISFsp8_aa2	No hit	IS3 ssgr IS3	413.035	413.46	426	141	+	no
Glaesserella parasuis		NZ_CP049090_00443	73.19% ISEc52_aa3	51.68% NZ_CP049090_02260	IS3 ssgr IS3	413.515	413.82	306	101	+	no
Glaesserella parasuis		NZ_CP049090_00444	68.25% ISAma3_aa1	98.42% NZ_CP049090_00214	ISAs1	413.864	414.247	384	127	+	no
Glaesserella parasuis		NZ_CP049090_00449	45.45% ISBlo17_aa1	84% NZ_CP049090_01344	IS256 ssgr IS1249	422.354	422.956	603	200	+	no
Glaesserella parasuis		NZ_CP049090_00450	91.37% IS285_aa1	98.30% NZ_CP049090_02142	IS256	423.181	423.002	180	59	-	no
Glaesserella parasuis		NZ_CP049090_00451	82.11% IS1414_aa1	97.56% NZ_CP049090_01645	IS256	423.783	423.178	606	201	-	no
Glaesserella parasuis		NZ_CP049090_00454	67.84% ISAma3_aa1	99.72% NZ_CP049090_00127	ISAs1	426.664	425.567	1.098	365	-	no
Glaesserella parasuis		NZ_CP049090_00496	83.08% IS1414_aa1	97.79% NZ_CP049090_02142	IS256	458.386	457.973	414	137	-	no
Glaesserella parasuis		NZ_CP049090_00497	86.11% ISEc39_aa1	100% NZ_CP049090_00963	IS256	458.603	458.37	234	77	-	no
Glaesserella parasuis		NZ_CP049090_00571	95.19% ISMha4_aa1	98.07% NZ_CP049090_01896	IS1595 ssgr IS1016	537.772	538.398	627	208	+	no
Glaesserella parasuis		NZ_CP049090_00612	94.47% IS1016C2_aa1	95.55% NZ_CP049090_00176	IS1595 ssgr IS1016	578.767	579.42	654	217	+	yes
Glaesserella parasuis		NZ_CP049090_00642	43% ISEle1_aa1	83.96% NZ_CP049090_01344	IS256 ssgr IS1249	610.352	610.999	648	215	+	no
Glaesserella parasuis		NZ_CP049090_00643	84.72% ISEc39_aa1	100% NZ_CP049090_00388	IS256	611.301	611.534	234	77	+	no
Glaesserella parasuis		NZ_CP049090_00644	82.99% IS1414_aa1	98.64% NZ_CP049090_02142	IS256	611.518	611.964	447	148	+	no
Glaesserella parasuis		NZ_CP049090_00650	43.11% ISShvi3_aa1	50.33% NZ_CP049090_02170	IS91	620.074	619.187	888	295	-	no	| probable false positive |
Glaesserella parasuis		NZ_CP049090_00652	42.37% KIS_aa1	69.72% NZ_CP049090_02237	ISNCY	629.437	623.459	5.979	1.992	-	no
Glaesserella parasuis		NZ_CP049090_00764	39.25% KIS_aa1	57.60% NZ_CP049090_01077	ISNCY	738.469	735.179	3.291	1.096	-	no
Glaesserella parasuis		NZ_CP049090_00784	54.48% ISCro4_aa1	100% NZ_CP049090_01119	IS110	760.147	759.161	987	328	-	no
Glaesserella parasuis		NZ_CP049090_00862	69.36% ISNme5_aa1	46.01% NZ_CP049090_01119	IS110	845.255	844.284	972	323	-	no
Glaesserella parasuis		NZ_CP049090_00877	82.02% ISAac2_aa1	89.47% NZ_CP049090_01811	IS5 ssgr IS427	860.25	859.978	273	90	-	no
Glaesserella parasuis		NZ_CP049090_00962	82.99% IS1414_aa1	97.29% NZ_CP049090_02142	IS256	962.864	962.418	447	148	-	no
Glaesserella parasuis		NZ_CP049090_00963	85.63% ISEc39_aa1	99.44% NZ_CP049090_01094	IS256	963.387	962.848	540	179	-	no
Glaesserella parasuis		NZ_CP049090_01007	54.48% ISCro4_aa1	100% NZ_CP049090_01119	IS110	1,008,246	1,009,232	987	328	+	no
Glaesserella parasuis		NZ_CP049090_01093	81.20% IS1414_aa1	96.66% NZ_CP049090_02142	IS256	1,099,145	1,098,693	453	150	-	no
Glaesserella parasuis		NZ_CP049090_01094	86.20% ISEc39_aa1	99.44% NZ_CP049090_00963	IS256	1,099,668	1,099,129	540	179	-	no
Glaesserella parasuis		NZ_CP049090_01109	39.57% KIS_aa1	64.71% NZ_CP049090_00878	ISNCY	1,116,891	1,120,967	4.077	1.358	+	no
Glaesserella parasuis		NZ_CP049090_01119	54.48% ISCro4_aa1	100% NZ_CP049090_01007	IS110	1,132,299	1,133,285	987	328	+	no
Glaesserella parasuis		NZ_CP049090_01121	49% TnShfr1_aa1	No hit	Tn3	1,135,861	1,134,962	900	299	-	no	| probable false positive |
Glaesserella parasuis		NZ_CP049090_01135	38.74% ISKpn25_aa3	51.05% NZ_CP049090_01990	ISL3	1,156,185	1,153,021	3.165	1.054	-	no
Glaesserella parasuis		NZ_CP049090_01137	46.59% ISKpn25_aa1	53.54% NZ_CP049090_01943	ISL3	1,159,719	1,158,346	1.374	457	-	yes
Glaesserella parasuis		NZ_CP049090_01173	42.34% KIS_aa1	62.87% NZ_CP049090_00878	ISNCY	1,197,762	1,202,450	4.689	1.562	+	no
Glaesserella parasuis		NZ_CP049090_01174	87.03% IS1414_aa1	100% NZ_CP049090_02142	IS256	1,203,784	1,202,576	1.209	402	-	yes
Glaesserella parasuis		NZ_CP049090_01191	87.03% IS1414_aa1	100% NZ_CP049090_02142	IS256	1,218,492	1,219,700	1.209	402	+	yes
Glaesserella parasuis		NZ_CP049090_01193	87.03% IS1414_aa1	100% NZ_CP049090_02142	IS256	1,221,093	1,219,885	1.209	402	-	yes
Glaesserella parasuis		NZ_CP049090_01205	94.11% ISMha2_aa1	97.05% NZ_CP049090_01896	IS1595 ssgr IS1016	1,235,753	1,236,127	375	124	+	no
Glaesserella parasuis		NZ_CP049090_01315	44.27% ISWz1_aa1	64.31% NZ_CP049090_01318	IS91	1,354,310	1,353,444	867	288	-	no	| probable false positive |
Glaesserella parasuis		NZ_CP049090_01318	37.34% ISMno23_aa1	64.31% NZ_CP049090_01315	IS91	1,357,945	1,357,034	912	303	-	no	| probable false positive |
Glaesserella parasuis		NZ_CP049090_01321	99.67% ISApl1_aa1	99.67% NZ_CP049090_01323	IS30	1,360,085	1,359,162	924	307	-	no
Glaesserella parasuis		NZ_CP049090_01323	100% ISApl1_aa1	99.67% NZ_CP049090_01321	IS30	1,362,907	1,361,984	924	307	-	no
Glaesserella parasuis		NZ_CP049090_01328	99.34% ISApl1_aa1	99.67% NZ_CP049090_01321	IS30	1,368,026	1,367,103	924	307	-	no
Glaesserella parasuis		NZ_CP049090_01342	99.25% ISVsa5_aa1	No hit	IS4 ssgr IS10	1,376,779	1,375,571	1.209	402	-	yes
Glaesserella parasuis		NZ_CP049090_01344	44.17% ISVra1_aa1	96.71% NZ_CP049090_02027	IS256 ssgr IS1249	1,378,660	1,379,301	642	213	+	no
Glaesserella parasuis		NZ_CP049090_01347	56.13% TnEc1_aa1	No hit	Tn3	1,381,191	1,381,844	654	217	+	no	| probable false positive |
Glaesserella parasuis		NZ_CP049090_01350	87.03% IS1414_aa1	100% NZ_CP049090_02142	IS256	1,382,755	1,383,963	1.209	402	+	yes
Glaesserella parasuis		NZ_CP049090_01413	87.03% IS1414_aa1	100% NZ_CP049090_02142	IS256	1,440,271	1,439,063	1.209	402	-	yes
Glaesserella parasuis		NZ_CP049090_01435	58.61% ISSm4_aa2	71.55% NZ_CP049090_02179	ISL3	1,463,578	1,462,553	1.026	341	-	no
Glaesserella parasuis		NZ_CP049090_01463	87.03% IS1414_aa1	100% NZ_CP049090_02142	IS256	1,496,093	1,497,301	1.209	402	+	yes
Glaesserella parasuis		NZ_CP049090_01587	78.81% IS1414_aa1	91.53% NZ_CP049090_01645	IS256	1,644,813	1,644,406	408	135	-	no
Glaesserella parasuis		NZ_CP049090_01588	84.70% ISEc39_aa1	92.98% NZ_CP049090_00451	IS256	1,645,238	1,644,813	426	141	-	no
Glaesserella parasuis		NZ_CP049090_01603	85.05% ISEc39_aa1	98.88% NZ_CP049090_01094	IS256	1,662,121	1,662,660	540	179	+	no
Glaesserella parasuis		NZ_CP049090_01604	83.67% IS1414_aa1	99.32% NZ_CP049090_02142	IS256	1,662,644	1,663,090	447	148	+	no
Glaesserella parasuis		NZ_CP049090_01645	84.71% IS1414_aa1	99.73% NZ_CP049090_02142	IS256	1,702,237	1,701,077	1.161	386	-	yes
Glaesserella parasuis		NZ_CP049090_01706	94.93% ISMha4_aa1	94.93% NZ_CP049090_01896	IS1595 ssgr IS1016	1,743,319	1,743,080	240	79	-	no
Glaesserella parasuis		NZ_CP049090_01707	84.46% IS1016V6_aa1	85.71% NZ_CP049090_00612	IS1595 ssgr IS1016	1,743,636	1,743,316	321	106	-	no
Glaesserella parasuis		NZ_CP049090_01711	98.27% ISApl3_aa2	100% NZ_CP049090_02260	IS3 ssgr IS150	1,747,998	1,747,822	177	58	-	no
Glaesserella parasuis		NZ_CP049090_01712	89.34% ISHin1_aa2	100% NZ_CP049090_00076	IS3 ssgr IS150	1,748,405	1,747,974	432	143	-	no
Glaesserella parasuis		NZ_CP049090_01713	77.77% ISApl2_aa2	98.46% NZ_CP049090_02259	IS3 ssgr IS150	1,748,648	1,748,451	198	65	-	no
Glaesserella parasuis		NZ_CP049090_01727	54.43% ISAsp20_aa1	82.35% NZ_CP049090_01733	IS200/IS605 ssgr IS200	1,759,764	1,760,072	309	102	+	no
Glaesserella parasuis		NZ_CP049090_01733	46.03% ISAsp20_aa1	82.35% NZ_CP049090_01727	IS200/IS605 ssgr IS200	1,763,799	1,764,254	456	151	+	no
Glaesserella parasuis		NZ_CP049090_01771	56.79% TnShfr1_aa1	47.76% NZ_CP049090_01121	Tn3	1,805,967	1,805,050	918	305	-	no	| probable false positive |
Glaesserella parasuis		NZ_CP049090_01811	91.94% ISAac2_aa1	89.47% NZ_CP049090_00877	IS5 ssgr IS427	1,841,813	1,841,274	540	179	-	no
Glaesserella parasuis		NZ_CP049090_01839	96.49% ISAac2_aa1	98.24% NZ_CP049090_01811	IS5 ssgr IS427	1,866,279	1,866,452	174	57	+	no
Glaesserella parasuis		NZ_CP049090_01844	87.03% IS1414_aa1	100% NZ_CP049090_02142	IS256	1,870,325	1,871,533	1.209	402	+	yes
Glaesserella parasuis		NZ_CP049090_01862	73.41% ISAma3_aa1	100% NZ_CP049090_00302	ISAs1	1,887,689	1,887,946	258	85	+	no
Glaesserella parasuis		NZ_CP049090_01863	65.03% ISAma3_aa1	96.68% NZ_CP049090_00090	ISAs1	1,887,922	1,888,377	456	151	+	no
Glaesserella parasuis		NZ_CP049090_01879	87.03% IS1414_aa1	99.75% NZ_CP049090_02142	IS256	1,904,043	1,902,835	1.209	402	-	yes
Glaesserella parasuis		NZ_CP049090_01896	95.34% ISMha3_aa1	98.07% NZ_CP049090_00571	IS1595 ssgr IS1016	1,915,029	1,915,679	651	216	+	yes
Glaesserella parasuis		NZ_CP049090_01937	37.91% ISKpn25_aa3	44.11% NZ_CP049090_01135	ISL3	1,952,853	1,955,813	2.961	986	+	no
Glaesserella parasuis		NZ_CP049090_01943	45.91% ISSm4_aa1	53.54% NZ_CP049090_01137	ISL3	1,959,645	1,961,258	1.614	537	+	yes
Glaesserella parasuis		NZ_CP049090_01990	46.68% ISKpn25_aa3	51.05% NZ_CP049090_01135	ISL3	2,017,223	2,018,059	837	278	+	no
Glaesserella parasuis		NZ_CP049090_02016	84.48% ISEc39_aa1	99.44% NZ_CP049090_00009	IS256	2,044,162	2,044,701	540	179	+	no
Glaesserella parasuis		NZ_CP049090_02048	88.23% ISEc39_aa1	98.68% NZ_CP049090_00963	IS256	2,078,327	2,078,560	234	77	+	no
Glaesserella parasuis		NZ_CP049090_02049	78.23% IS1414_aa1	93.05% NZ_CP049090_00042	IS256	2,078,544	2,078,960	417	138	+	no
Glaesserella parasuis		NZ_CP049090_02083	50.20% ISMno23_aa1	58.82% NZ_CP049090_02170	IS91	2,112,992	2,112,099	894	297	-	no	| probable false positive |
Glaesserella parasuis		NZ_CP049090_02109	55.98% ISSm4_aa2	59.17% NZ_CP049090_01435	ISL3	2,143,123	2,144,088	966	321	+	no
Glaesserella parasuis		NZ_CP049090_02120	94.61% ISMha3_aa1	98.80% NZ_CP049090_01896	IS1595 ssgr IS1016	2,153,864	2,154,367	504	167	+	no
Glaesserella parasuis		NZ_CP049090_02142	87.03% IS1414_aa1	100% NZ_CP049090_01844	IS256	2,195,476	2,194,268	1.209	402	-	yes
Glaesserella parasuis		NZ_CP049090_02170	45.58% ISMno24_aa2	58.82% NZ_CP049090_02083	IS91	2,219,988	2,219,086	903	300	-	no	| probable false positive |
Glaesserella parasuis		NZ_CP049090_02179	56.28% ISSm4_aa2	71.55% NZ_CP049090_01435	ISL3	2,228,988	2,227,951	1.038	345	-	no
Glaesserella parasuis		NZ_CP049090_02204	58.50% ISRssp2_aa3	64.09% NZ_CP049090_02209	IS1595 ssgr ISNha5	2,250,413	2,249,379	1.035	344	-	no
Glaesserella parasuis		NZ_CP049090_02208	0% newcandidate	not_found	New_Family	2,254,953	2,255,069	117	39	+		putative new IS family or false positive
Glaesserella parasuis		NZ_CP049090_02209	56.45% ISNwi4_aa3	64.09% NZ_CP049090_02204	IS1595 ssgr ISNha5	2,255,381	2,256,454	1.074	357	+	no
Glaesserella parasuis		NZ_CP049090_02229	41.41% ISSm4_aa1	45.22% NZ_CP049090_01943	ISL3	2,281,189	2,282,736	1.548	515	+	yes
Glaesserella parasuis		NZ_CP049090_02244	73.41% ISAma3_aa1	98.82% NZ_CP049090_01862	ISAs1	2,299,082	2,299,339	258	85	+	no
Glaesserella parasuis		NZ_CP049090_02245	66.43% ISAma3_aa1	100% NZ_CP049090_00090	ISAs1	2,299,315	2,299,770	456	151	+	no
Glaesserella parasuis		NZ_CP049090_02258	78.21% ISHin1_aa1	100% NZ_CP049090_00078	IS3 ssgr IS150	2,316,412	2,316,720	309	102	+	no
Glaesserella parasuis		NZ_CP049090_02259	76.19% ISApl2_aa2	100% NZ_CP049090_00346	IS3 ssgr IS150	2,316,717	2,316,914	198	65	+	no
Glaesserella parasuis		NZ_CP049090_02260	91.14% ISHin1_aa2	100% NZ_CP049090_00347	IS3 ssgr IS150	2,316,960	2,317,538	579	192	+	no
Glaesserella parasuis		NZ_CP049090_02268	95.20% ISMha3_aa1	98.20% NZ_CP049090_01896	IS1595 ssgr IS1016	2,324,217	2,324,720	504	167	+	no
Glaesserella parasuis		NZ_CP049090_02287	83.65% IS1414_aa1	95.41% NZ_CP049090_00103	IS256	2,343,207	2,342,563	645	214	-	no
Glaesserella parasuis	29755	NZ_CP021644_00001	52.42% ISCbe3_aa2	47.03% NZ_CP021644_01853	IS21	74	1.408	1.335	444	+	no	| probable false positive |
Glaesserella parasuis		NZ_CP021644_00018	41.75% ISSm4_aa1	44.87% NZ_CP021644_00138	ISL3	23.249	21.702	1.548	515	-	yes
Glaesserella parasuis		NZ_CP021644_00068	46.03% ISMno24_aa2	58.56% NZ_CP021644_00099	IS91	75.301	76.203	903	300	+	no	| probable false positive |
Glaesserella parasuis		NZ_CP021644_00099	50.62% ISMno23_aa1	58.56% NZ_CP021644_00068	IS91	119.82	120.713	894	297	+	no	| probable false positive |
Glaesserella parasuis		NZ_CP021644_00106	68.39% ISAma3_aa1	98.90% NZ_CP021644_00775	ISAs1	125.339	124.242	1.098	365	-	no
Glaesserella parasuis		NZ_CP021644_00118	92.91% IS1016V6_aa1	97.63% NZ_CP021644_01710	IS1595 ssgr IS1016	141.143	141.526	384	127	+	no
Glaesserella parasuis		NZ_CP021644_00120	81.94% IS1414_aa1	100% NZ_CP021644_00599	IS256	143.57	143.133	438	145	-	no
Glaesserella parasuis		NZ_CP021644_00138	45.59% ISSm4_aa1	56.76% NZ_CP021644_00856	ISL3	156.013	154.4	1.614	537	-	yes
Glaesserella parasuis		NZ_CP021644_00144	37.36% ISKpn25_aa3	47.96% NZ_CP021644_00853	ISL3	162.63	159.67	2.961	986	-	no
Glaesserella parasuis		NZ_CP021644_00211	87.03% IS1414_aa1	100% NZ_CP021644_00622	IS256	227.041	225.833	1.209	402	-	yes
Glaesserella parasuis		NZ_CP021644_00248	54.48% ISCro4_aa1	100% NZ_CP021644_01960	IS110	260.55	261.536	987	328	+	no
Glaesserella parasuis		NZ_CP021644_00252	46.28% TnShfr1_aa1	No hit	Tn3	263.884	263.273	612	203	-	no	| probable false positive |
Glaesserella parasuis		NZ_CP021644_00262	91.46% ISEc39_aa1	98.85% NZ_CP021644_00680	IS256	270.234	269.953	282	93	-	no
Glaesserella parasuis		NZ_CP021644_00275	83.78% ISEc39_aa1	100% NZ_CP021644_02060	IS256	282.306	282.53	225	74	+	no
Glaesserella parasuis		NZ_CP021644_00276	86.05% IS1414_aa1	98.56% NZ_CP021644_00622	IS256	282.616	283.272	657	218	+	no
Glaesserella parasuis		NZ_CP021644_00277	42.28% ISSin1_aa1	92.47% NZ_CP021644_00390	IS256 ssgr IS1249	284.152	283.559	594	197	-	no
Glaesserella parasuis		NZ_CP021644_00359	84.04% IS1414_aa1	98.41% NZ_CP021644_00959	IS256	376.652	376.083	570	189	-	no
Glaesserella parasuis		NZ_CP021644_00390	43.31% ISEle1_aa1	98.23% NZ_CP021644_00210	IS256 ssgr IS1249	402.533	403.18	648	215	+	no
Glaesserella parasuis		NZ_CP021644_00449	82.63% IS1414_aa1	99.31% NZ_CP021644_01108	IS256	459.434	459.871	438	145	+	no
Glaesserella parasuis		NZ_CP021644_00471	69.02% ISNme5_aa1	100% NZ_CP021644_02268	IS110	478.932	479.903	972	323	+	no
Glaesserella parasuis		NZ_CP021644_00494	97.01% ISAac2_aa1	100% NZ_CP021644_00806	IS5 ssgr IS427	501.022	501.225	204	67	+	no
Glaesserella parasuis		NZ_CP021644_00517	73.41% ISAma3_aa1	100% NZ_CP021644_00106	ISAs1	521.157	521.414	258	85	+	no
Glaesserella parasuis		NZ_CP021644_00518	66.43% ISAma3_aa1	99.33% NZ_CP021644_02241	ISAs1	521.39	521.845	456	151	+	no
Glaesserella parasuis		NZ_CP021644_00553	83.67% IS1414_aa1	100% NZ_CP021644_00622	IS256	555.174	554.728	447	148	-	no
Glaesserella parasuis		NZ_CP021644_00554	85.05% ISEc39_aa1	98.88% NZ_CP021644_02163	IS256	555.697	555.158	540	179	-	no
Glaesserella parasuis		NZ_CP021644_00557	81.91% IS1414_aa1	96.82% NZ_CP021644_00622	IS256	558.492	557.923	570	189	-	no
Glaesserella parasuis		NZ_CP021644_00599	84.07% IS1414_aa1	97.90% NZ_CP021644_02060	IS256	599.839	598.976	864	287	-	no
Glaesserella parasuis		NZ_CP021644_00612	54.48% ISCro4_aa1	100% NZ_CP021644_01960	IS110	609.337	610.323	987	328	+	no
Glaesserella parasuis		NZ_CP021644_00622	87.03% IS1414_aa1	100% NZ_CP021644_00211	IS256	615.339	614.131	1.209	402	-	yes
Glaesserella parasuis		NZ_CP021644_00680	86.53% IS1414_aa1	99.50% NZ_CP021644_02246	IS256	679.753	678.545	1.209	402	-	yes
Glaesserella parasuis		NZ_CP021644_00745	58.61% ISSm4_aa2	58.86% NZ_CP021644_02044	ISL3	758.767	759.786	1.02	339	+	no
Glaesserella parasuis		NZ_CP021644_00747	54.48% ISCro4_aa1	100% NZ_CP021644_01960	IS110	761.171	760.185	987	328	-	no
Glaesserella parasuis		NZ_CP021644_00756	94.17% IS1016C2_aa1	100% NZ_CP021644_00767	IS1595 ssgr IS1016	769.344	768.724	621	206	-	no
Glaesserella parasuis		NZ_CP021644_00767	94.17% IS1016C2_aa1	100% NZ_CP021644_00756	IS1595 ssgr IS1016	779.494	780.114	621	206	+	no
Glaesserella parasuis		NZ_CP021644_00775	68.66% ISAma3_aa1	100% NZ_CP021644_02241	ISAs1	788.769	787.672	1.098	365	-	no
Glaesserella parasuis		NZ_CP021644_00807	91.85% ISAac2_aa1	100% NZ_CP021644_01461	IS5 ssgr IS427	811.683	812.09	408	135	+	no
Glaesserella parasuis		NZ_CP021644_00817	82.63% IS1414_aa1	99.31% NZ_CP021644_01108	IS256	820.839	820.402	438	145	-	no
Glaesserella parasuis		NZ_CP021644_00853	36.44% ISSm4_aa4	47.96% NZ_CP021644_00144	ISL3	865.095	862.027	3.069	1.022	-	no
Glaesserella parasuis		NZ_CP021644_00856	42.58% ISKpn25_aa1	56.76% NZ_CP021644_00138	ISL3	868.196	866.649	1.548	515	-	yes
Glaesserella parasuis		NZ_CP021644_00887	69.02% ISNme5_aa1	100% NZ_CP021644_02268	IS110	892.38	891.409	972	323	-	no
Glaesserella parasuis		NZ_CP021644_00959	87.03% IS1414_aa1	99.75% NZ_CP021644_00622	IS256	963.833	962.625	1.209	402	-	yes
Glaesserella parasuis		NZ_CP021644_01083	88.23% ISSde2_aa1	No hit	IS481	1,042,295	1,042,612	318	105	+	no
Glaesserella parasuis		NZ_CP021644_01084	91.45% ISErsp1_aa1	No hit	IS481	1,042,725	1,043,084	360	119	+	no
Glaesserella parasuis		NZ_CP021644_01091	84.21% ISEc39_aa1	97.91% NZ_CP021644_00557	IS256	1,047,313	1,047,023	291	96	-	no
Glaesserella parasuis		NZ_CP021644_01108	86.78% IS1414_aa1	99.75% NZ_CP021644_00622	IS256	1,066,094	1,067,302	1.209	402	+	yes
Glaesserella parasuis		NZ_CP021644_01300	54.48% ISCro4_aa1	100% NZ_CP021644_01960	IS110	1,249,152	1,248,166	987	328	-	no
Glaesserella parasuis		NZ_CP021644_01306	43.82% KIS_aa1	52.83% NZ_CP021644_00010	ISNCY	1,260,288	1,255,246	5.043	1.68	-	no
Glaesserella parasuis		NZ_CP021644_01308	48.63% TnShfr1_aa1	No hit	Tn3	1,262,857	1,261,970	888	295	-	no	| probable false positive |
Glaesserella parasuis		NZ_CP021644_01322	38.49% ISKpn25_aa3	42.06% NZ_CP021644_00853	ISL3	1,283,137	1,279,973	3.165	1.054	-	no
Glaesserella parasuis		NZ_CP021644_01325	46.59% ISKpn25_aa1	53.10% NZ_CP021644_00138	ISL3	1,287,152	1,285,821	1.332	443	-	yes
Glaesserella parasuis		NZ_CP021644_01326	69.02% ISNme5_aa1	100% NZ_CP021644_02268	IS110	1,287,903	1,288,874	972	323	+	no
Glaesserella parasuis		NZ_CP021644_01461	94.11% ISAac2_aa1	100% NZ_CP021644_00807	IS5 ssgr IS427	1,435,911	1,436,129	219	72	+	no
Glaesserella parasuis		NZ_CP021644_01493	69.02% ISNme5_aa1	100% NZ_CP021644_02268	IS110	1,469,413	1,470,384	972	323	+	no
Glaesserella parasuis		NZ_CP021644_01546	54.48% ISCro4_aa1	100% NZ_CP021644_01960	IS110	1,526,971	1,527,957	987	328	+	no
Glaesserella parasuis		NZ_CP021644_01553	54.48% ISCro4_aa1	100% NZ_CP021644_01960	IS110	1,536,005	1,536,991	987	328	+	no
Glaesserella parasuis		NZ_CP021644_01710	94.93% IS1016C2_aa1	92.71% NZ_CP021644_00756	IS1595 ssgr IS1016	1,701,928	1,701,275	654	217	-	yes
Glaesserella parasuis		NZ_CP021644_01751	94.41% ISMha4_aa1	96.27% NZ_CP021644_02079	IS1595 ssgr IS1016	1,742,074	1,741,424	651	216	-	yes
Glaesserella parasuis		NZ_CP021644_01871	54.48% ISCro4_aa1	100% NZ_CP021644_01960	IS110	1,865,631	1,866,617	987	328	+	no
Glaesserella parasuis		NZ_CP021644_01926	81.94% IS1414_aa1	98.62% NZ_CP021644_00622	IS256	1,922,654	1,922,217	438	145	-	no
Glaesserella parasuis		NZ_CP021644_01928	98.27% ISApl3_aa2	100% NZ_CP021644_02297	IS3 ssgr IS150	1,923,203	1,923,027	177	58	-	no
Glaesserella parasuis		NZ_CP021644_01960	54.48% ISCro4_aa1	100% NZ_CP021644_01871	IS110	1,950,202	1,951,188	987	328	+	no
Glaesserella parasuis		NZ_CP021644_02001	95.30% ISMha3_aa1	95.97% NZ_CP021644_01751	IS1595 ssgr IS1016	1,994,641	1,995,102	462	153	+	no
Glaesserella parasuis		NZ_CP021644_02044	56.31% ISSm4_aa2	58.86% NZ_CP021644_00745	ISL3	2,048,514	2,049,479	966	321	+	no
Glaesserella parasuis		NZ_CP021644_02060	86.06% IS1414_aa1	97.90% NZ_CP021644_00599	IS256	2,070,403	2,071,266	864	287	+	no
Glaesserella parasuis		NZ_CP021644_02076	82.63% IS1414_aa1	99.31% NZ_CP021644_01108	IS256	2,083,584	2,083,147	438	145	-	no
Glaesserella parasuis		NZ_CP021644_02079	95% ISMha3_aa1	96.27% NZ_CP021644_01751	IS1595 ssgr IS1016	2,084,825	2,084,340	486	161	-	no
Glaesserella parasuis		NZ_CP021644_02092	52.40% ISRssp2_aa3	93.63% NZ_CP021644_02170	IS1595 ssgr ISNha5	2,097,222	2,096,101	1.122	373	-	no
Glaesserella parasuis		NZ_CP021644_02096	57.73% ISNwi4_aa3	98.25% NZ_CP021644_02165	IS1595 ssgr ISNha5	2,101,376	2,102,410	1.035	344	+	no
Glaesserella parasuis		NZ_CP021644_02116	84.98% ISHin1_aa2	96.55% NZ_CP021644_01928	IS3 ssgr IS150	2,122,599	2,121,778	822	273	-	no
Glaesserella parasuis		NZ_CP021644_02125	98.27% ISApl3_aa2	100% NZ_CP021644_02297	IS3 ssgr IS150	2,132,152	2,131,976	177	58	-	no
Glaesserella parasuis		NZ_CP021644_02140	69.02% ISNme5_aa1	100% NZ_CP021644_02268	IS110	2,146,228	2,145,257	972	323	-	no
Glaesserella parasuis		NZ_CP021644_02162	82.99% IS1414_aa1	99.32% NZ_CP021644_00622	IS256	2,163,903	2,163,457	447	148	-	no
Glaesserella parasuis		NZ_CP021644_02163	86.20% ISEc39_aa1	98.88% NZ_CP021644_00554	IS256	2,164,426	2,163,887	540	179	-	no
Glaesserella parasuis		NZ_CP021644_02165	58.33% ISNwi4_aa3	98.25% NZ_CP021644_02096	IS1595 ssgr ISNha5	2,166,035	2,165,001	1.035	344	-	no
Glaesserella parasuis		NZ_CP021644_02170	52.81% ISRssp2_aa3	93.63% NZ_CP021644_02092	IS1595 ssgr ISNha5	2,171,403	2,172,536	1.134	377	+	no
Glaesserella parasuis		NZ_CP021644_02221	44.94% IS1302_aa1	No hit	IS3 ssgr IS150	2,208,487	2,206,517	1.971	656	-	no
Glaesserella parasuis		NZ_CP021644_02241	68.66% ISAma3_aa1	100% NZ_CP021644_00775	ISAs1	2,219,145	2,220,242	1.098	365	+	no
Glaesserella parasuis		NZ_CP021644_02246	86.53% IS1414_aa1	99.50% NZ_CP021644_00622	IS256	2,224,850	2,226,058	1.209	402	+	yes
Glaesserella parasuis		NZ_CP021644_02250	98.27% ISApl3_aa2	100% NZ_CP021644_02297	IS3 ssgr IS150	2,229,732	2,229,908	177	58	+	no
Glaesserella parasuis		NZ_CP021644_02258	69.04% ISAma3_aa1	100% NZ_CP021644_00106	ISAs1	2,240,777	2,240,394	384	127	-	no
Glaesserella parasuis		NZ_CP021644_02259	59.53% ISPsy24_aa2	46.82% NZ_CP021644_02116	IS3 ssgr IS3	2,241,606	2,240,821	786	261	-	no
Glaesserella parasuis		NZ_CP021644_02260	72.81% ISAs33_aa1	No hit	IS3 ssgr IS3	2,241,968	2,241,645	324	107	-	no
Glaesserella parasuis		NZ_CP021644_02268	69.02% ISNme5_aa1	100% NZ_CP021644_02140	IS110	2,248,087	2,249,058	972	323	+	no
Glaesserella parasuis		NZ_CP021644_02282	92.23% ISHpa1_aa1	96.11% NZ_CP021644_02001	IS1595 ssgr IS1016	2,261,743	2,261,387	357	118	-	no
Glaesserella parasuis		NZ_CP021644_02294	73.61% IS1414_aa1	88.27% NZ_CP021644_01108	IS256	2,277,070	2,276,684	387	128	-	no
Glaesserella parasuis		NZ_CP021644_02297	98.27% ISApl3_aa2	100% NZ_CP021644_02250	IS3 ssgr IS150	2,281,816	2,281,992	177	58	+	no
Glaesserella parasuis		NZ_CP021644_02304	93.01% IS1016C2_aa1	91.93% NZ_CP021644_01710	IS1595 ssgr IS1016	2,285,826	2,286,386	561	186	+	no
Glaesserella parasuis		NZ_CP021644_02323	83.33% IS1414_aa1	98.62% NZ_CP021644_00622	IS256	2,303,983	2,304,420	438	145	+	no
Glaesserella parasuis	SCW0912	NZ_CP046114_00001	52.42% ISCbe3_aa2	47.03% NZ_CP046114_01831	IS21	1	1.335	1.335	444	+	no	| probable false positive |
Glaesserella parasuis		NZ_CP046114_00018	42.36% ISSm4_aa1	44.60% NZ_CP046114_00221	ISL3	23.44	21.893	1.548	515	-	yes
Glaesserella parasuis		NZ_CP046114_00058	69.32% ISSm4_aa2	60% NZ_CP046114_00731	ISL3	66.722	67.765	1.044	347	+	no
Glaesserella parasuis		NZ_CP046114_00068	46.46% ISMno24_aa2	58.56% NZ_CP046114_00262	IS91	75.438	76.346	909	302	+	no	| probable false positive |
Glaesserella parasuis		NZ_CP046114_00098	42.28% ISSin1_aa1	85.86% NZ_CP046114_02112	IS256 ssgr IS1249	122.907	123.5	594	197	+	no
Glaesserella parasuis		NZ_CP046114_00100	84.57% IS1414_aa1	98.94% NZ_CP046114_02123	IS256	124.109	124.678	570	189	+	no
Glaesserella parasuis		NZ_CP046114_00171	41.81% ISKpn25_aa1	41.84% NZ_CP046114_01307	ISL3	190.026	188.113	1.914	637	-	yes
Glaesserella parasuis		NZ_CP046114_00215	36.37% ISKpn25_aa3	47.81% NZ_CP046114_00843	ISL3	227.402	230.362	2.961	986	+	no
Glaesserella parasuis		NZ_CP046114_00221	46.39% ISSm4_aa1	57.28% NZ_CP046114_00846	ISL3	234.041	235.654	1.614	537	+	yes
Glaesserella parasuis		NZ_CP046114_00224	87.03% IS1414_aa1	100% NZ_CP046114_02265	IS256	238.595	237.387	1.209	402	-	yes
Glaesserella parasuis		NZ_CP046114_00225	40.26% ISCur3_aa1	99.40% NZ_CP046114_00243	IS256 ssgr IS1249	239.72	238.968	753	250	-	no
Glaesserella parasuis		NZ_CP046114_00230	69.20% ISAma3_aa1	99.72% NZ_CP046114_00465	ISAs1	242.783	243.88	1.098	365	+	no
Glaesserella parasuis		NZ_CP046114_00240	85.56% IS1414_aa1	98.98% NZ_CP046114_00544	IS256	249.272	249.826	555	184	+	no
Glaesserella parasuis		NZ_CP046114_00241	86.31% ISEc39_aa1	97.91% NZ_CP046114_00910	IS256	249.845	250.135	291	96	+	no
Glaesserella parasuis		NZ_CP046114_00244	92.91% IS1016V6_aa1	97.63% NZ_CP046114_01690	IS1595 ssgr IS1016	252.126	251.743	384	127	-	no
Glaesserella parasuis		NZ_CP046114_00262	50.62% ISMno23_aa1	58.56% NZ_CP046114_00068	IS91	272.234	271.341	894	297	-	no	| probable false positive |
Glaesserella parasuis		NZ_CP046114_00349	84.57% IS1414_aa1	99.47% NZ_CP046114_00951	IS256	361.663	361.094	570	189	-	no
Glaesserella parasuis		NZ_CP046114_00380	42.96% ISEle1_aa1	93.18% NZ_CP046114_02112	IS256 ssgr IS1249	387.545	387.946	402	133	+	no
Glaesserella parasuis		NZ_CP046114_00439	83.33% IS1414_aa1	100% NZ_CP046114_02056	IS256	443.981	444.418	438	145	+	no
Glaesserella parasuis		NZ_CP046114_00465	68.93% ISAma3_aa1	100% NZ_CP046114_00508	ISAs1	467.472	468.569	1.098	365	+	no
Glaesserella parasuis		NZ_CP046114_00470	95.52% ISAac2_aa1	No hit	IS5 ssgr IS427	471.977	471.774	204	67	-	no
Glaesserella parasuis		NZ_CP046114_00489	68.66% ISAma3_aa1	99.72% NZ_CP046114_00465	ISAs1	490.125	489.028	1.098	365	-	no
Glaesserella parasuis		NZ_CP046114_00508	68.93% ISAma3_aa1	100% NZ_CP046114_00465	ISAs1	506.961	508.058	1.098	365	+	no
Glaesserella parasuis		NZ_CP046114_00544	85.78% IS1414_aa1	98.75% NZ_CP046114_02265	IS256	542.595	541.387	1.209	402	-	yes
Glaesserella parasuis		NZ_CP046114_00547	83.67% IS1414_aa1	100% NZ_CP046114_02056	IS256	545.267	544.821	447	148	-	no
Glaesserella parasuis		NZ_CP046114_00548	87.5% ISEc39_aa1	100% NZ_CP046114_01356	IS256	545.484	545.251	234	77	-	no
Glaesserella parasuis		NZ_CP046114_00590	86.53% IS1414_aa1	100% NZ_CP046114_00951	IS256	587.166	585.958	1.209	402	-	yes
Glaesserella parasuis		NZ_CP046114_00612	73.61% IS1414_aa1	98.43% NZ_CP046114_02038	IS256	600.636	600.25	387	128	-	no
Glaesserella parasuis		NZ_CP046114_00731	58.61% ISSm4_aa2	60% NZ_CP046114_00058	ISL3	740.695	741.714	1.02	339	+	no
Glaesserella parasuis		NZ_CP046114_00733	54.48% ISCro4_aa1	100% NZ_CP046114_01936	IS110	743.099	742.113	987	328	-	no
Glaesserella parasuis		NZ_CP046114_00753	94.17% IS1016C2_aa1	92.71% NZ_CP046114_01690	IS1595 ssgr IS1016	760.828	761.448	621	206	+	no
Glaesserella parasuis		NZ_CP046114_00756	87.03% IS1414_aa1	100% NZ_CP046114_02265	IS256	765.07	763.862	1.209	402	-	yes
Glaesserella parasuis		NZ_CP046114_00789	46.96% ISVat1_aa1	84.92% NZ_CP046114_02122	IS256 ssgr IS1249	792.351	791.749	603	200	-	no
Glaesserella parasuis		NZ_CP046114_00808	83.33% IS1414_aa1	100% NZ_CP046114_02056	IS256	809.225	808.788	438	145	-	no
Glaesserella parasuis		NZ_CP046114_00843	36.44% ISSm4_aa4	47.81% NZ_CP046114_00215	ISL3	847.218	844.15	3.069	1.022	-	no
Glaesserella parasuis		NZ_CP046114_00846	42.37% ISKpn25_aa1	57.28% NZ_CP046114_00221	ISL3	851.435	849.888	1.548	515	-	yes
Glaesserella parasuis		NZ_CP046114_00910	86.53% IS1414_aa1	99.00% NZ_CP046114_02265	IS256	913.065	911.857	1.209	402	-	yes
Glaesserella parasuis		NZ_CP046114_00949	87.03% IS1414_aa1	100% NZ_CP046114_02265	IS256	945.196	946.404	1.209	402	+	yes
Glaesserella parasuis		NZ_CP046114_00951	86.53% IS1414_aa1	100% NZ_CP046114_00590	IS256	948.184	946.976	1.209	402	-	yes
Glaesserella parasuis		NZ_CP046114_01020	87.71% ISEc39_aa1	100% NZ_CP046114_00910	IS256	992.557	993.111	555	184	+	no
Glaesserella parasuis		NZ_CP046114_01021	85.91% IS1414_aa1	100% NZ_CP046114_02123	IS256	993.108	993.752	645	214	+	no
Glaesserella parasuis		NZ_CP046114_01033	83.67% IS1414_aa1	100% NZ_CP046114_02056	IS256	1,002,018	1,001,572	447	148	-	no
Glaesserella parasuis		NZ_CP046114_01034	86.20% ISEc39_aa1	100% NZ_CP046114_02098	IS256	1,002,541	1,002,002	540	179	-	no
Glaesserella parasuis		NZ_CP046114_01059	88.23% ISSde2_aa1	No hit	IS481	1,017,152	1,017,469	318	105	+	no
Glaesserella parasuis		NZ_CP046114_01060	91.45% ISErsp1_aa1	No hit	IS481	1,017,582	1,017,941	360	119	+	no
Glaesserella parasuis		NZ_CP046114_01067	87.36% ISEc39_aa1	100% NZ_CP046114_02056	IS256	1,022,170	1,021,880	291	96	-	no
Glaesserella parasuis		NZ_CP046114_01087	69.36% ISNme5_aa1	100% NZ_CP046114_02289	IS110	1,045,088	1,046,053	966	321	+	no
Glaesserella parasuis		NZ_CP046114_01291	49% TnShfr1_aa1	No hit	Tn3	1,241,283	1,240,396	888	295	-	no	| probable false positive |
[truncated: 9,206 more rows]

## Sheet: S3
Table S3. Context genes of Inserton sequences
Accession number	Species	Strain	IS family	Flanking gene	Position of flanking gene to IS	Function
NZ_LR134310.1	Actinobacillus equuli	NCTC8529	IS21	prfA	Upstream	Positively regulates expression of listeriolysin, of 1-phosphadidylinositol phosphodiesterase (PI-PLC) and other virulence factors.
NZ_CP007715.1	Actinobacillus equuli	19392	IS21	prfA	Upstream	Positively regulates expression of listeriolysin, of 1-phosphadidylinositol phosphodiesterase (PI-PLC) and other virulence factors.
NZ_CP038145.1	Actinobacillus indolicus	AIFJ1607	IS4 ssgr IS10	ble	Downstream	Binding protein with a strong affinity to the bleomycin family of antibiotics
NZ_CP038145.1	Actinobacillus indolicus	AIFJ1607	IS30	tetA	Upstream	Resistance to tetracycline by an active tetracycline efflux
NZ_CP038145.1	Actinobacillus indolicus	AIFJ1607	IS30	rob1	Upstream	Beta-lactamase_ROB-1_. Resistance to Beta-lactamics
NZ_CP038145.1	Actinobacillus indolicus	AIFJ1607	IS30	sulII	Downstream	resistance to sulfonamide
NZ_CP038145.1	Actinobacillus indolicus	AIFJ1607	IS3 ssgr IS150	neo_2	Upstream	Resistance to kanamycin, neomycin, paromomycin, ribostamycin, butirosin and gentamicin B.
NZ_CP038145.1	Actinobacillus indolicus	AIFJ1607	IS3 ssgr IS150	yokD	Downstream	May contribute to antibiotic resistance
NZ_CP038145.1	Actinobacillus indolicus	AIFJ1607	IS30	aadA	Upstream	Mediates bacterial resistance to the antibiotics streptomycin and spectomycin.
NZ_CP038145.1	Actinobacillus indolicus	AIFJ1607	ISL3	dinD	Upstream	Essential for E.coli under special growth condition. DNA damage-inducible protein
NZ_LR134169.1	Actinobacillus lignieresii	NCTC10568	IS256 ssgr IS1249	macB	Downstream	Part of the tripartite efflux system MacAB-TolC. MacB is a non-canonical ABC transporter that contains transmembrane domains (TMD), which form a pore in the inner membrane, and an ATP-binding domain (NBD), which is responsible for energy generation. Confers resistance against macrolides.
NZ_CP030753.1	Actinobacillus pleuropneumoniae	S4074	IS256 ssgr IS1249	lutC	Downstream	Is involved in L-lactate degradation and allows cells to grow with lactate as the sole carbon source
NZ_CP030753.1	Actinobacillus pleuropneumoniae	S4074	IS481	apxIIA	Downstream	RTX-II_toxin_determinant_A_
NZ_CP030753.1	Actinobacillus pleuropneumoniae	S4074	IS3 ssgr IS150	katA	Upstream	Decomposes hydrogen peroxide into water and oxygen; serves to protect cells from the toxic effects of hydrogen peroxide.
NZ_CP030753.1	Actinobacillus pleuropneumoniae	S4074	IS3 ssgr IS150	kefF	Downstream	Regulatory subunit of a potassium efflux system that confers protection against electrophiles. Required for full activity of KefC. Shows redox enzymatic activity, but this enzymatic activity is not required for activation of KefC. Can use a wide range of substrates, including electrophilic quinones, and its function could be to reduce the redox toxicity of electrophilic quinones in parallel with …
NC_010939	Actinobacillus pleuropneumoniae	AP76	IS481	apxIB_1	Downstream	Toxin RTX-I translocation ATP-binding protein
NC_010939	Actinobacillus pleuropneumoniae	AP76	IS3 ssgr IS150	katA	Downstream	Decomposes hydrogen peroxide into water and oxygen; serves to protect cells from the toxic effects of hydrogen peroxide.
NC_010939	Actinobacillus pleuropneumoniae	AP76	IS256 ssgr IS1249	znuA	Downstream	Involved in the high-affinity zinc uptake transport system.
NZ_LR134515	Actinobacillus pleuropneumoniae	NCTC10976	IS256 ssgr IS1249	macB	Downstream	Confers resistance against macrolides
NC_009053	Actinobacillus pleuropneumoniae	L20	IS3 ssgr IS150	katA	Downstream	Decomposes hydrogen peroxide into water and oxygen; serves to protect cells from the toxic effects of hydrogen peroxide.
NZ_LS483358.1	Actinobacillus pleuropneumoniae	NCTC11384	ISL3	uup	Downstream	response to radiation
NZ_LS483358.1	Actinobacillus pleuropneumoniae	NCTC11384	IS3 ssgr IS150	katA	Upstream	Decomposes hydrogen peroxide into water and oxygen; serves to protect cells from the toxic effects of hydrogen peroxide.
NZ_LS483358.1	Actinobacillus pleuropneumoniae	NCTC11384	IS256 ssgr IS1249	macB	Downstream	Part of the tripartite efflux system MacAB-TolC. MacB is a non-canonical ABC transporter that contains transmembrane domains (TMD), which form a pore in the inner membrane, and an ATP-binding domain (NBD), which is responsible for energy generation. Confers resistance against macrolides.
NZ_LN908249.1	Actinobacillus pleuropneumoniae	MIDG2331	ISL3	uup	Downstream	response to radiation
NZ_LN908249.1	Actinobacillus pleuropneumoniae	MIDG2331	IS3 ssgr IS150	katA	Upstream	Decomposes hydrogen peroxide into water and oxygen; serves to protect cells from the toxic effects of hydrogen peroxide.
NZ_LN908249.1	Actinobacillus pleuropneumoniae	MIDG2331	IS256 ssgr IS1249	macB	Downstream	Part of the tripartite efflux system MacAB-TolC. MacB is a non-canonical ABC transporter that contains transmembrane domains (TMD), which form a pore in the inner membrane, and an ATP-binding domain (NBD), which is responsible for energy generation. Confers resistance against macrolides.
NZ_CP022715.1	Actinobacillus pleuropneumoniae	KL 16	ISL3	uup	Downstream	response to radiation
NZ_CP022715.1	Actinobacillus pleuropneumoniae	KL 16	IS256 ssgr IS1249	lutC	Downstream	Is involved in L-lactate degradation and allows cells to grow with lactate as the sole carbon source
NZ_CP022715.1	Actinobacillus pleuropneumoniae	KL 16	IS481	apxIIA	Downstream	RTX-II_toxin_determinant_A_
NZ_CP022715.1	Actinobacillus pleuropneumoniae	KL 16	IS3 ssgr IS150	katA	Upstream	Decomposes hydrogen peroxide into water and oxygen; serves to protect cells from the toxic effects of hydrogen peroxide.
NZ_CP029206.1	Actinobacillus porcitonsillarum	9953L55	IS200/IS605 ssgr IS200	hslU	Downstream	required in temperature stress
NZ_CP029206.1	Actinobacillus porcitonsillarum	9953L55	ISL3	dinD	Upstream	Essential for E.coli under special growth condition. DNA damage-inducible protein
NZ_CP009159.1	Actinobacillus suis	ATCC 33415	IS21	prfA	Upstream	Positively regulates expression of listeriolysin, of 1-phosphadidylinositol phosphodiesterase (PI-PLC) and other virulence factors.
NZ_CP043005	Aggregatibacter actinomycetemcomitans	PN 696	IS5 ssgr IS427	loiP	Upstream	Metalloprotease that cleaves substrates preferentially between Phe-Phe residues. Plays a role in response to some stress conditions. Seems to regulate the expression of speB.
NZ_CP043005	Aggregatibacter actinomycetemcomitans	PN 696	IS5 ssgr IS427	pbpF	Upstream	Penicillin-binding protein. Cell wall formation. Synthesis of cross-linked peptidoglycan from the lipid intermediates. The enzyme has a penicillin-insensitive transglycosylase N-terminal domain (formation of linear glycan strands) and a penicillin-sensitive transpeptidase C-terminal domain (cross-linking of the peptide subunits).
NZ_CP043003	Aggregatibacter actinomycetemcomitans	HK 907	IS5 ssgr IS427	lrgA	Upstream	Increases tolerance to penicillin possibly by inhibiting the formation of the CidAB holin-like complexes within the membrane, thus reducing penicillin-induced lethality
NZ_CP043003	Aggregatibacter actinomycetemcomitans	HK 907	IS5 ssgr IS427	pbpF	Downstream	Penicillin-binding protein. Cell wall formation. Synthesis of cross-linked peptidoglycan from the lipid intermediates. The enzyme has a penicillin-insensitive transglycosylase N-terminal domain (formation of linear glycan strands) and a penicillin-sensitive transpeptidase C-terminal domain (cross-linking of the peptide subunits).
NZ_CP043003	Aggregatibacter actinomycetemcomitans	HK 907	IS5 ssgr IS427	pbpF	Upstream	Penicillin-binding protein. Cell wall formation. Synthesis of cross-linked peptidoglycan from the lipid intermediates. The enzyme has a penicillin-insensitive transglycosylase N-terminal domain (formation of linear glycan strands) and a penicillin-sensitive transpeptidase C-terminal domain (cross-linking of the peptide subunits).
NZ_CP043003	Aggregatibacter actinomycetemcomitans	HK 907	IS5 ssgr IS427	cbpA	Upstream	It is probably a functional analog of DnaJ; displays overlapping activities with DnaJ, but functions under different conditions, probably acting as a molecular chaperone in an adaptive response to environmental stresses other than heat shock
NZ_CP043004	Aggregatibacter actinomycetemcomitans	HK_973	IS5 ssgr IS427	hns	Downstream	negative regulation of single-species biofilm formation on inanimate substrate
NZ_CP012959.1	Aggregatibacter actinomycetemcomitans	624	IS3 ssgr IS150	uvrA	Upstream	The UvrABC repair system catalyzes the recognition and processing of DNA lesions. UvrA is an ATPase and a DNA-binding protein. A damage recognition complex composed of 2 UvrA and 2 UvrB subunits scans DNA for abnormalities. When the presence of a lesion has been verified by UvrB, the UvrA molecules dissociate.
NZ_AP014520.1	Aggregatibacter actinomycetemcomitans	NUM 4039	IS3 ssgr IS150	cueR	Downstream	Regulates the transcription of the copA and cueO genes. It detects cytoplasmic copper stress and activates transcription in response to increasing copper concentrations.
NZ_AP014520.1	Aggregatibacter actinomycetemcomitans	NUM 4039	IS3 ssgr IS150	dinB	Downstream	response to DNA damage stimulus
NZ_CP050316.1	Avibacterium paragallinarum	ESV-135	IS3 ssgr IS150	acpP	Upstream	Carrier of the growing fatty acid chain in fatty acid biosynthesis. Is able to confer high methicillin resistance to S.aureus when overproduced (By similarity)
NZ_CP050316.1	Avibacterium paragallinarum	ESV-135	IS30	cmlA	Downstream	This enzyme is an effector of chloramphenicol resistance in bacteria.
NZ_LR134167.1	Avibacterium volantium	NCTC3438	IS1595 ssgr IS1016	dps	Downstream	During stationary phase, binds the chromosome non-specifically, forming a highly ordered and stable dps-DNA co-crystal within which chromosomal DNA is condensed and protected from diverse damages. It protects DNA from oxidative damage by sequestering intracellular Fe2+ ion and storing it in the form of Fe3+ oxyhydroxide mineral, which can be released after reduction. One hydrogen peroxide oxidize…
NZ_LR134167.1	Avibacterium volantium	NCTC3438	IS256	mco	Downstream	May be involved in copper homeostasis and oxidative stress response
NC_020515.1	Bibersteinia trehalosi	USDA-ARS-USMARC-192	IS30	MarR	Interrupted	Repressor of the marRAB operon which is involved in the activation of both antibiotic resistance and oxidative stress genes. Binds to the marO operator/promoter site.
NC_020515.1	Bibersteinia trehalosi	USDA-ARS-USMARC-192	IS30	rob1	Downstream	Beta-lactamase_ROB-1_. Resistance to Beta-lactamics
NC_020515.1	Bibersteinia trehalosi	USDA-ARS-USMARC-192	IS6	aphA1	Upstream	Resistance to kanamycin and structurally-related aminoglycosides, including amikacin.
NZ_CP006956.1	Bibersteinia trehalosi	USDA-ARS-USMARC-190	ISL3	tetA	Downstream	Resistance to tetracycline by an active tetracycline efflux
NZ_CP006956.1	Bibersteinia trehalosi	USDA-ARS-USMARC-190	IS30	rob1	Upstream	Beta-lactamase_ROB-1_. Resistance to Beta-lactamics
NC_015460.1	Gallibacterium anatis	UMN179	IS3 ssgr IS3	ter	Downstream	Tellurium_resistance_protein
NC_015460.1	Gallibacterium anatis	UMN179	IS1595 ssgr IS1016	prsE	Upstream	Fimbriae (also called pili), polar filaments radiating from the surface of the bacterium to a length of 0.5-1.5 micrometers and numbering 100-300 per cell, enable bacteria to colonize the epithelium of specific host organs.
NC_011852.1	Glaesserella parasuis	SH0165	ISNCY	yadA	Downstream	Collagen-binding outer membrane protein forming a fibrillar matrix on the bacterial cell surface. Promotes initial attachment and invasion of eukaryotic cells. Also protects the bacteria by being responsible for agglutination, serum resistance, complement inactivation and phagocytosis resistance.
NZ_CP020085.1	Glaesserella parasuis	CL120103	ISNCY	yadA	Upstream	Collagen-binding outer membrane protein forming a fibrillar matrix on the bacterial cell surface. Promotes initial attachment and invasion of eukaryotic cells. Also protects the bacteria by being responsible for agglutination, serum resistance, complement inactivation and phagocytosis resistance.
NZ_CP020085.1	Glaesserella parasuis	CL120103	ISNCY	yadA	Downstream	Collagen-binding outer membrane protein forming a fibrillar matrix on the bacterial cell surface. Promotes initial attachment and invasion of eukaryotic cells. Also protects the bacteria by being responsible for agglutination, serum resistance, complement inactivation and phagocytosis resistance.
NZ_CP020085.1	Glaesserella parasuis	CL120103	ISNCY	yadA	Upstream	Collagen-binding outer membrane protein forming a fibrillar matrix on the bacterial cell surface. Promotes initial attachment and invasion of eukaryotic cells. Also protects the bacteria by being responsible for agglutination, serum resistance, complement inactivation and phagocytosis resistance.
NZ_CP020085.1	Glaesserella parasuis	CL120103	ISNCY	yadA	Downstream	Collagen-binding outer membrane protein forming a fibrillar matrix on the bacterial cell surface. Promotes initial attachment and invasion of eukaryotic cells. Also protects the bacteria by being responsible for agglutination, serum resistance, complement inactivation and phagocytosis resistance.
NZ_CP020085.1	Glaesserella parasuis	CL120103	ISNCY	yadA	Upstream	Collagen-binding outer membrane protein forming a fibrillar matrix on the bacterial cell surface. Promotes initial attachment and invasion of eukaryotic cells. Also protects the bacteria by being responsible for agglutination, serum resistance, complement inactivation and phagocytosis resistance.
NZ_CP020085.1	Glaesserella parasuis	CL120103	ISNCY	yadA	Downstream	Collagen-binding outer membrane protein forming a fibrillar matrix on the bacterial cell surface. Promotes initial attachment and invasion of eukaryotic cells. Also protects the bacteria by being responsible for agglutination, serum resistance, complement inactivation and phagocytosis resistance.
NZ_CP020085.1	Glaesserella parasuis	CL120103	ISNCY	yadA	Upstream	Collagen-binding outer membrane protein forming a fibrillar matrix on the bacterial cell surface. Promotes initial attachment and invasion of eukaryotic cells. Also protects the bacteria by being responsible for agglutination, serum resistance, complement inactivation and phagocytosis resistance.
NZ_CP020085.1	Glaesserella parasuis	CL120103	ISNCY	yadA	Downstream	Collagen-binding outer membrane protein forming a fibrillar matrix on the bacterial cell surface. Promotes initial attachment and invasion of eukaryotic cells. Also protects the bacteria by being responsible for agglutination, serum resistance, complement inactivation and phagocytosis resistance.
NZ_CP009237	Glaesserella parasuis	KL0318	IS256	espP_2	Upstream	Serine protease capable of cleaving pepsin A and human coagulation factor V, which may contribute to the mucosal hemorrhage observed in hemorrhagic colitis.
NZ_CP015099	Glaesserella parasuis	SC1401	ISNCY	yadA	Downstream	Collagen-binding outer membrane protein forming a fibrillar matrix on the bacterial cell surface. Promotes initial attachment and invasion of eukaryotic cells. Also protects the bacteria by being responsible for agglutination, serum resistance, complement inactivation and phagocytosis resistance.
NZ_CP015099	Glaesserella parasuis	SC1401	IS5 ssgr IS427	yadA	Upstream	Collagen-binding outer membrane protein forming a fibrillar matrix on the bacterial cell surface. Promotes initial attachment and invasion of eukaryotic cells. Also protects the bacteria by being responsible for agglutination, serum resistance, complement inactivation and phagocytosis resistance.
NZ_CP015099	Glaesserella parasuis	SC1401	ISNCY	yadA	Upstream	Collagen-binding outer membrane protein forming a fibrillar matrix on the bacterial cell surface. Promotes initial attachment and invasion of eukaryotic cells. Also protects the bacteria by being responsible for agglutination, serum resistance, complement inactivation and phagocytosis resistance.
NZ_CP049088	Glaesserella parasuis	sHPS7	ISNCY	yadA	Upstream	Collagen-binding outer membrane protein forming a fibrillar matrix on the bacterial cell surface. Promotes initial attachment and invasion of eukaryotic cells. Also protects the bacteria by being responsible for agglutination, serum resistance, complement inactivation and phagocytosis resistance.
NZ_CP049089	Glaesserella parasuis	vHPS7	ISNCY	yadA	Upstream	Collagen-binding outer membrane protein forming a fibrillar matrix on the bacterial cell surface. Promotes initial attachment and invasion of eukaryotic cells. Also protects the bacteria by being responsible for agglutination, serum resistance, complement inactivation and phagocytosis resistance.
NZ_CP049089	Glaesserella parasuis	vHPS7	IS5 ssgr IS427	yadA	Downstream	Collagen-binding outer membrane protein forming a fibrillar matrix on the bacterial cell surface. Promotes initial attachment and invasion of eukaryotic cells. Also protects the bacteria by being responsible for agglutination, serum resistance, complement inactivation and phagocytosis resistance.
NZ_CP009158	Glaesserella parasuis	SH03	ISNCY	yadA	Downstream	Collagen-binding outer membrane protein forming a fibrillar matrix on the bacterial cell surface. Promotes initial attachment and invasion of eukaryotic cells. Also protects the bacteria by being responsible for agglutination, serum resistance, complement inactivation and phagocytosis resistance.
NZ_CP021644.1	Glaesserella parasuis	29755	IS256	nanH	Downstream	Sialidases have been suggested to be pathogenic factors in microbial infections.
NZ_CP054198.1	Glaesserella parasuis	YHP170504	IS481	msrAB	Upstream	Has an important function as a repair enzyme for proteins that have been inactivated by oxidation. Catalyzes the reversible oxidation-reduction of methionine sulfoxide in proteins to methionine
NZ_CP054198.1	Glaesserella parasuis	YHP170504	IS1595 ssgr IS1016	proQ	Downstream	cellular hyperosmotic salinity response. cellular hyperosmotic salinity response.
NZ_CP054198.1	Glaesserella parasuis	YHP170504	ISAs1	nfuA	Downstream	Involved in iron-sulfur cluster biogenesis under severe conditions such as iron starvation or oxidative stress. Required for E.coli to sustain oxidative stress and iron starvation.
NZ_CP018032.1	Glaesserella parasuis	D74	IS481	msrAB	Upstream	Has an important function as a repair enzyme for proteins that have been inactivated by oxidation. Catalyzes the reversible oxidation-reduction of methionine sulfoxide in proteins to methionine
NZ_CP018032.1	Glaesserella parasuis	D74	IS3 ssgr IS150	prn_2	Downstream	Cell adhesion
NZ_CP018032.1	Glaesserella parasuis	D74	IS256 ssgr IS1249	asnA	Downstream	Aspartate-ammonia ligase. Cellular response to DNA damage stimulus
NZ_CP049090.1	Glaesserella parasuis	aHPS7	IS481	msrAB	Downstream	Has an important function as a repair enzyme for proteins that have been inactivated by oxidation. Catalyzes the reversible oxidation-reduction of methionine sulfoxide in proteins to methionine
NZ_CP049090.1	Glaesserella parasuis	aHPS7	IS1595 ssgr IS1016	proQ	Downstream	cellular hyperosmotic salinity response. cellular hyperosmotic salinity response.
NZ_CP049090.1	Glaesserella parasuis	aHPS7	ISNCY	yadA	Upstream	Collagen-binding outer membrane protein forming a fibrillar matrix on the bacterial cell surface. Promotes initial attachment and invasion of eukaryotic cells. Also protects the bacteria by being responsible for agglutination, serum resistance, complement inactivation and phagocytosis resistance.
NZ_CP049090.1	Glaesserella parasuis	aHPS7	ISNCY	yadA	Downstream	Collagen-binding outer membrane protein forming a fibrillar matrix on the bacterial cell surface. Promotes initial attachment and invasion of eukaryotic cells. Also protects the bacteria by being responsible for agglutination, serum resistance, complement inactivation and phagocytosis resistance.
NZ_CP049090.1	Glaesserella parasuis	aHPS7	ISNCY	yadA	Upstream	Collagen-binding outer membrane protein forming a fibrillar matrix on the bacterial cell surface. Promotes initial attachment and invasion of eukaryotic cells. Also protects the bacteria by being responsible for agglutination, serum resistance, complement inactivation and phagocytosis resistance.
NZ_CP049090.1	Glaesserella parasuis	aHPS7	ISNCY	yadA	Downstream	Collagen-binding outer membrane protein forming a fibrillar matrix on the bacterial cell surface. Promotes initial attachment and invasion of eukaryotic cells. Also protects the bacteria by being responsible for agglutination, serum resistance, complement inactivation and phagocytosis resistance.
NZ_CP049090.1	Glaesserella parasuis	aHPS7	IS110	yadA	Downstream	Collagen-binding outer membrane protein forming a fibrillar matrix on the bacterial cell surface. Promotes initial attachment and invasion of eukaryotic cells. Also protects the bacteria by being responsible for agglutination, serum resistance, complement inactivation and phagocytosis resistance.
NZ_CP049090.1	Glaesserella parasuis	aHPS7	IS200/IS605 ssgr IS200	yiiM	Upstream	6_N_hydroxylaminopurine_resistance_protein
NC_021521.1	Glaesserella parasuis	ZJ0906	IS110	fieF	Downstream	Iron-efflux transporter responsible for iron detoxification
NC_021521.1	Glaesserella parasuis	ZJ0906	IS256	yadA	Upstream	Collagen-binding outer membrane protein forming a fibrillar matrix on the bacterial cell surface. Promotes initial attachment and invasion of eukaryotic cells. Also protects the bacteria by being responsible for agglutination, serum resistance, complement inactivation and phagocytosis resistance.
NZ_CP023057.1	Glaesserella sp.	15-184	IS256 ssgr IS1249	ychF	Downstream	response to oxidative stress
NZ_CP023057.1	Glaesserella sp.	15-184	IS200/IS605 ssgr IS200	hslV	Upstream	Protease subunit of a proteasome-like degradation complex believed to be a general protein degrading machinery. The complex has been shown to be involved in the specific degradation of heat shock induced transcription factors such as RpoH and SulA. stress response
NZ_LR134364.1	Haemophilus ducreyi	NCTC11483	IS21	eptA	Upstream	Catalyzes the addition of a phosphoethanolamine moiety to the lipid A. The phosphoethanolamine modification is required for resistance to polymyxin.
NC_014920.1	Haemophilus influenzae	F3031	IS1595 ssgr IS1016	rcnA	Downstream	Efflux system for nickel and cobalt.
NZ_CP008740.1	Haemophilus influenzae	2019	IS3 ssgr IS150	lptD	Downstream	Contributes to n-hexane resistance
NZ_CP008740.1	Haemophilus influenzae	2019	IS3 ssgr IS150	htpX	Downstream	Response to temperature stimulus
NZ_CP020011.1	Haemophilus influenzae	67P56H1	IS3 ssgr IS150	gph	Upstream	Specifically catalyzes the dephosphorylation of 2-phosphoglycolate (2P-Gly). Is involved in the dissimilation of the intracellular 2-phosphoglycolate formed during the DNA repair of 3'-phosphoglycolate ends, a major class of DNA lesions induced by oxidative stress
NC_009566.1	Haemophilus influenzae	PittEE	IS3 ssgr IS150	gph	Upstream	Specifically catalyzes the dephosphorylation of 2-phosphoglycolate (2P-Gly). Is involved in the dissimilation of the intracellular 2-phosphoglycolate formed during the DNA repair of 3'-phosphoglycolate ends, a major class of DNA lesions induced by oxidative stress
NZ_CP029620.1	Haemophilus influenzae	10P129H1	IS3 ssgr IS150	grpE	Downstream	Participates actively in the response to hyperosmotic and heat shock by preventing the aggregation of stress-denatured proteins
NZ_CP029621.1	Haemophilus influenzae	84P36H1	IS3 ssgr IS150	gph	Upstream	Specifically catalyzes the dephosphorylation of 2-phosphoglycolate (2P-Gly). Is involved in the dissimilation of the intracellular 2-phosphoglycolate formed during the DNA repair of 3'-phosphoglycolate ends, a major class of DNA lesions induced by oxidative stress
NZ_CP043772.1	Haemophilus influenzae	HE24/F3037	IS3 ssgr IS150	aphA	Downstream	Aminoglycoside phosphotransferase. Resistance to Aminoglycoside
NZ_CP043770.1	Haemophilus influenzae	HE7/F1946	IS3 ssgr IS150	aphA	Downstream	Aminoglycoside phosphotransferase. Resistance to Aminoglycoside
NZ_CP043771.1	Haemophilus influenzae	HE15/F3028	IS1595 ssgr IS1016	rcnA	Downstream	Efflux system for nickel and cobalt.
NZ_CP035368	Haemophilus parainfluenzae	LC 1315 18	IS3 ssgr IS150	hcpC	Upstream	May hydrolyze 6-aminopenicillinic acid and 7-aminocephalosporanic acid (ACA) derivatives. beta-lactamase activity
NZ_CP035368	Haemophilus parainfluenzae	LC 1315 18	IS3 ssgr IS150	LptG	Downstream	Part of the ABC transporter complex LptBFG involved in the translocation of lipopolysaccharide (LPS) from the inner membrane to the outer membrane.
NZ_CP042993	Histophilus somni	UOC KLM ATR 014	ISL3	tetA	Downstream	Resistance to tetracycline by an active tetracycline efflux
NZ_CP042984.1	Histophilus somni	UOC KLM ATR 03	ISL3	tetA	Downstream	Resistance to tetracycline by an active tetracycline efflux
NZ_CP018805	Histophilus somni	USDA_ARS_USMARC_6336	ISL3	tetA	Downstream	Resistance to tetracycline by an active tetracycline efflux
NZ_CP018804	Histophilus somni	USDA ARS USMARC 63368	ISL3	tetA	Downstream	Resistance to tetracycline by an active tetracycline efflux
NZ_CP018806	Histophilus somni	USDA ARS USMARC 63370	ISL3	tetA	Downstream	Resistance to tetracycline by an active tetracycline efflux
NZ_CP018803	Histophilus somni	USDA_ARS_USMARC_6325	ISL3	tetA	Downstream	Resistance to tetracycline by an active tetracycline efflux
NZ_CP043001	Histophilus somni	UOC_KLM_ATR_04	ISL3	tetA	Downstream	Resistance to tetracycline by an active tetracycline efflux
NC_021082.1	Mannheimia haemolytica	M42548	IS481	macB	Interrupted	Part of the tripartite efflux system MacAB-TolC. MacB is a non-canonical ABC transporter that contains transmembrane domains (TMD), which form a pore in the inner membrane, and an ATP-binding domain (NBD), which is responsible for energy generation. Confers resistance against macrolides.
NZ_CP017538.1	Mannheimia haemolytica	1471	IS1595 ssgr IS1016	putA	Upstream	Response to oxidative stress
NZ_CP017538.1	Mannheimia haemolytica	1471	IS481	msrAB	Downstream	Has an important function as a repair enzyme for proteins that have been inactivated by oxidation. Catalyzes the reversible oxidation-reduction of methionine sulfoxide in proteins to methionine
NZ_CP017538.1	Mannheimia haemolytica	1471	ISL3	tetA	Downstream	Resistance to tetracycline by an active tetracycline efflux
NZ_CP017538.1	Mannheimia haemolytica	1471	IS30	sulII	Downstream	resistance to sulfonamide
NZ_CP017538.1	Mannheimia haemolytica	1471	IS481	macB	Interrupted	Confers resistance against macrolides
NZ_CP017538.1	Mannheimia haemolytica	1471	IS481	higA	Upstream	Antitoxin component of a type II toxin-antitoxin (TA) system that counteracts the effect of the HigB-2 toxin. Binds to its own promoter and regulates transcription of the higB-2/higA-2 operon
NZ_CP017534.1	Mannheimia haemolytica	1503	IS481	noc	Upstream	Effects nucleoid occlusion by binding relatively nonspecifically to DNA and preventing the assembly of the division machinery in the vicinity of the nucleoid, especially under conditions that disturb the cell cycle
NZ_CP017534.1	Mannheimia haemolytica	1503	IS481	higA	Upstream	Antitoxin component of a type II toxin-antitoxin (TA) system that counteracts the effect of the HigB-2 toxin. Binds to its own promoter and regulates transcription of the higB-2/higA-2 operon
NZ_CP017548.1	Mannheimia haemolytica	1319	IS481	noc	Upstream	Effects nucleoid occlusion by binding relatively nonspecifically to DNA and preventing the assembly of the division machinery in the vicinity of the nucleoid, especially under conditions that disturb the cell cycle
NZ_CP017544.1	Mannheimia haemolytica	1373	IS481	noc	Upstream	Effects nucleoid occlusion by binding relatively nonspecifically to DNA and preventing the assembly of the division machinery in the vicinity of the nucleoid, especially under conditions that disturb the cell cycle
NZ_CP017520.1	Mannheimia haemolytica	1609	IS481	noc	Upstream	Effects nucleoid occlusion by binding relatively nonspecifically to DNA and preventing the assembly of the division machinery in the vicinity of the nucleoid, especially under conditions that disturb the cell cycle
NZ_CP017520.1	Mannheimia haemolytica	1609	IS6	bla	Upstream	This is an oxacillin-hydrolyzing beta-lactamase. Beta-lactamase_OXA-2
NZ_CP017520.1	Mannheimia haemolytica	1609	IS481	macB	Interrupted	Confers resistance against macrolides
NZ_CP017520.1	Mannheimia haemolytica	1609	IS481	higA	Upstream	Antitoxin component of a type II toxin-antitoxin (TA) system that counteracts the effect of the HigB-2 toxin. Binds to its own promoter and regulates transcription of the higB-2/higA-2 operon
NZ_CP023044.1	Mannheimia haemolytica	191	IS481	msrAB	Downstream	Has an important function as a repair enzyme for proteins that have been inactivated by oxidation. Catalyzes the reversible oxidation-reduction of methionine sulfoxide in proteins to methionine
NZ_CP023044.1	Mannheimia haemolytica	191	IS481	higA	Upstream	Antitoxin component of a type II toxin-antitoxin (TA) system that counteracts the effect of the HigB-2 toxin. Binds to its own promoter and regulates transcription of the higB-2/higA-2 operon
NZ_CP023044.1	Mannheimia haemolytica	191	IS481	macB	Interrupted	Confers resistance against macrolides
NZ_CP023044.1	Mannheimia haemolytica	191	IS1595 ssgr IS1016	putA	Upstream	Response to oxidative stress
NZ_CP023044.1	Mannheimia haemolytica	191	IS6	bla	Upstream	This is an oxacillin-hydrolyzing beta-lactamase. Beta-lactamase_OXA-2
NZ_CP023047.1	Mannheimia haemolytica	186	IS1595 ssgr IS1016	putA	Upstream	Response to oxidative stress
NZ_CP023047.1	Mannheimia haemolytica	186	IS481	msrAB	Downstream	Has an important function as a repair enzyme for proteins that have been inactivated by oxidation. Catalyzes the reversible oxidation-reduction of methionine sulfoxide in proteins to methionine
NZ_CP017551.1	Mannheimia haemolytica	187	IS1595 ssgr IS1016	putA	Upstream	Response to oxidative stress
NZ_CP023047.1	Mannheimia haemolytica	186	IS481	higA	Upstream	Antitoxin component of a type II toxin-antitoxin (TA) system that counteracts the effect of the HigB-2 toxin. Binds to its own promoter and regulates transcription of the higB-2/higA-2 operon
NZ_CP023047.1	Mannheimia haemolytica	186	IS481	macB	Interrupted	Confers resistance against macrolides
NZ_CP023047.1	Mannheimia haemolytica	186	IS6	bla	Upstream	This is an oxacillin-hydrolyzing beta-lactamase. Beta-lactamase_OXA-2
NZ_CP023043.1	Mannheimia haemolytica	193	IS481	msrAB	Downstream	Has an important function as a repair enzyme for proteins that have been inactivated by oxidation. Catalyzes the reversible oxidation-reduction of methionine sulfoxide in proteins to methionine
NZ_CP023043.1	Mannheimia haemolytica	193	IS481	higA	Upstream	Antitoxin component of a type II toxin-antitoxin (TA) system that counteracts the effect of the HigB-2 toxin. Binds to its own promoter and regulates transcription of the higB-2/higA-2 operon
NZ_CP023043.1	Mannheimia haemolytica	193	IS1595 ssgr IS1016	putA	Upstream	Response to oxidative stress
NZ_CP023043.1	Mannheimia haemolytica	193	IS481	macB	Interrupted	Confers resistance against macrolides
NZ_CP023043.1	Mannheimia haemolytica	193	IS6	bla	Upstream	This is an oxacillin-hydrolyzing beta-lactamase. Beta-lactamase_OXA-2
NZ_CP017532.1	Mannheimia haemolytica	1512	IS481	noc	Upstream	Effects nucleoid occlusion by binding relatively nonspecifically to DNA and preventing the assembly of the division machinery in the vicinity of the nucleoid, especially under conditions that disturb the cell cycle
NZ_CP017532.1	Mannheimia haemolytica	1512	IS481	macB	Interrupted	Confers resistance against macrolides
NZ_CP017551.1	Mannheimia haemolytica	1287	IS481	noc	Upstream	Effects nucleoid occlusion by binding relatively nonspecifically to DNA and preventing the assembly of the division machinery in the vicinity of the nucleoid, especially under conditions that disturb the cell cycle
NZ_CP017551.1	Mannheimia haemolytica	1287	IS481	macB	Interrupted	Confers resistance against macrolides
NZ_CP017539.1	Mannheimia haemolytica	1454	IS481	msrAB	Downstream	Has an important function as a repair enzyme for proteins that have been inactivated by oxidation. Catalyzes the reversible oxidation-reduction of methionine sulfoxide in proteins to methionine
NZ_CP017550.1	Mannheimia haemolytica	1309	IS481	noc	Upstream	Effects nucleoid occlusion by binding relatively nonspecifically to DNA and preventing the assembly of the division machinery in the vicinity of the nucleoid, especially under conditions that disturb the cell cycle
NZ_CP017550.1	Mannheimia haemolytica	1309	ISL3	tetA	Downstream	Resistance to tetracycline by an active tetracycline efflux
NZ_CP017550.1	Mannheimia haemolytica	1309	IS481	macB	Interrupted	Confers resistance against macrolides
NZ_CP017536.1	Mannheimia haemolytica	1476	IS481	noc	Upstream	Effects nucleoid occlusion by binding relatively nonspecifically to DNA and preventing the assembly of the division machinery in the vicinity of the nucleoid, especially under conditions that disturb the cell cycle
NZ_CP017524.1	Mannheimia haemolytica	1576	IS481	noc	Upstream	Effects nucleoid occlusion by binding relatively nonspecifically to DNA and preventing the assembly of the division machinery in the vicinity of the nucleoid, especially under conditions that disturb the cell cycle
NZ_CP017524.1	Mannheimia haemolytica	1576	ISL3	tetA	Downstream	Resistance to tetracycline by an active tetracycline efflux
NZ_CP017524.1	Mannheimia haemolytica	1576	IS30	ermD	Downstream	Involved in erythromycin resistance
NZ_CP017521.1	Mannheimia haemolytica	1584	IS481	noc	Upstream	Effects nucleoid occlusion by binding relatively nonspecifically to DNA and preventing the assembly of the division machinery in the vicinity of the nucleoid, especially under conditions that disturb the cell cycle
NZ_CP017521.1	Mannheimia haemolytica	1584	ISL3	tetA	Downstream	Resistance to tetracycline by an active tetracycline efflux
NZ_CP017521.1	Mannheimia haemolytica	1584	IS30	ermD	Downstream	Involved in erythromycin resistance
NZ_CP017541.1	Mannheimia haemolytica	1450	IS481	noc	Upstream	Effects nucleoid occlusion by binding relatively nonspecifically to DNA and preventing the assembly of the division machinery in the vicinity of the nucleoid, especially under conditions that disturb the cell cycle
NZ_CP017541.1	Mannheimia haemolytica	1450	ISL3	tetA	Downstream	Resistance to tetracycline by an active tetracycline efflux
NZ_CP017541.1	Mannheimia haemolytica	1450	IS30	ermD	Downstream	Involved in erythromycin resistance
NZ_CP017541.1	Mannheimia haemolytica	1450	IS481	hupA	Upstream	Histone-like DNA-binding protein which is capable of wrapping DNA to stabilize it, and thus to prevent its denaturation under extreme environmental conditions.
NZ_CP011098.1	Mannheimia haemolytica	89010807N	IS1595 ssgr IS1016	putA	Upstream	Response to oxidative stress
NZ_CP011098.1	Mannheimia haemolytica	89010807N	IS481	msrAB	Downstream	Has an important function as a repair enzyme for proteins that have been inactivated by oxidation. Catalyzes the reversible oxidation-reduction of methionine sulfoxide in proteins to methionine
NZ_CP011099.1	Mannheimia haemolytica	89010807N lktA-	IS1595 ssgr IS1016	putA	Upstream	Response to oxidative stress
NZ_CP011099.1	Mannheimia haemolytica	89010807N lktA-	IS481	msrAB	Downstream	Has an important function as a repair enzyme for proteins that have been inactivated by oxidation. Catalyzes the reversible oxidation-reduction of methionine sulfoxide in proteins to methionine
NC_021739.1	Mannheimia haemolytica	D174	IS481	noc	Upstream	Effects nucleoid occlusion by binding relatively nonspecifically to DNA and preventing the assembly of the division machinery in the vicinity of the nucleoid, especially under conditions that disturb the cell cycle
NZ_CP017546.1	Mannheimia haemolytica	1342	IS481	noc	Upstream	Effects nucleoid occlusion by binding relatively nonspecifically to DNA and preventing the assembly of the division machinery in the vicinity of the nucleoid, especially under conditions that disturb the cell cycle
NZ_CP017546.1	Mannheimia haemolytica	1342	ISL3	tetA	Downstream	Resistance to tetracycline by an active tetracycline efflux
NZ_CP017546.1	Mannheimia haemolytica	1342	IS30	ermD	Downstream	Involved in erythromycin resistance
NZ_CP017543.1	Mannheimia haemolytica	1383	IS481	noc	Upstream	Effects nucleoid occlusion by binding relatively nonspecifically to DNA and preventing the assembly of the division machinery in the vicinity of the nucleoid, especially under conditions that disturb the cell cycle
NZ_CP017543.1	Mannheimia haemolytica	1383	IS481	fhaB	Upstream	Regulates growth and cell division. Probably required for divisomal protein assembly under oxidative stress
NZ_CP017537.1	Mannheimia haemolytica	1475	IS481	noc	Upstream	Effects nucleoid occlusion by binding relatively nonspecifically to DNA and preventing the assembly of the division machinery in the vicinity of the nucleoid, especially under conditions that disturb the cell cycle
NZ_CP017504.1	Mannheimia haemolytica	32635	IS481	noc	Upstream	Effects nucleoid occlusion by binding relatively nonspecifically to DNA and preventing the assembly of the division machinery in the vicinity of the nucleoid, especially under conditions that disturb the cell cycle
NZ_CP017504.1	Mannheimia haemolytica	32635	IS481	macB	Interrupted	Confers resistance against macrolides
NZ_CP017552.1	Mannheimia haemolytica	1282	IS481	noc	Upstream	Effects nucleoid occlusion by binding relatively nonspecifically to DNA and preventing the assembly of the division machinery in the vicinity of the nucleoid, especially under conditions that disturb the cell cycle
NZ_CP017552.1	Mannheimia haemolytica	1282	IS481	macB	Interrupted	Confers resistance against macrolides
NZ_CP017552.1	Mannheimia haemolytica	1282	IS481	macB	Interrupted	Confers resistance against macrolides
NZ_CP017552.1	Mannheimia haemolytica	1282	IS481	higA	Upstream	Antitoxin component of a type II toxin-antitoxin (TA) system that counteracts the effect of the HigB-2 toxin. Binds to its own promoter and regulates transcription of the higB-2/higA-2 operon
NZ_CP017549.1	Mannheimia haemolytica	1318	IS481	noc	Upstream	Effects nucleoid occlusion by binding relatively nonspecifically to DNA and preventing the assembly of the division machinery in the vicinity of the nucleoid, especially under conditions that disturb the cell cycle
NZ_CP017519.1	Mannheimia haemolytica	22549	IS481	noc	Upstream	Effects nucleoid occlusion by binding relatively nonspecifically to DNA and preventing the assembly of the division machinery in the vicinity of the nucleoid, especially under conditions that disturb the cell cycle
NZ_CP017535.1	Mannheimia haemolytica	1498	IS481	noc	Upstream	Effects nucleoid occlusion by binding relatively nonspecifically to DNA and preventing the assembly of the division machinery in the vicinity of the nucleoid, especially under conditions that disturb the cell cycle
NZ_CP017535.1	Mannheimia haemolytica	1498	IS481	macB	Interrupted	Confers resistance against macrolides
NZ_CP017535.1	Mannheimia haemolytica	1498	IS481	macB	Interrupted	Confers resistance against macrolides
NZ_CP017535.1	Mannheimia haemolytica	1498	IS481	higA	Upstream	Antitoxin component of a type II toxin-antitoxin (TA) system that counteracts the effect of the HigB-2 toxin. Binds to its own promoter and regulates transcription of the higB-2/higA-2 operon
NZ_CP017527.1	Mannheimia haemolytica	1563	IS481	noc	Upstream	Effects nucleoid occlusion by binding relatively nonspecifically to DNA and preventing the assembly of the division machinery in the vicinity of the nucleoid, especially under conditions that disturb the cell cycle
NZ_CP017528.1	Mannheimia haemolytica	1561	IS481	noc	Upstream	Effects nucleoid occlusion by binding relatively nonspecifically to DNA and preventing the assembly of the division machinery in the vicinity of the nucleoid, especially under conditions that disturb the cell cycle
NZ_CP017531.1	Mannheimia haemolytica	1514	IS481	noc	Upstream	Effects nucleoid occlusion by binding relatively nonspecifically to DNA and preventing the assembly of the division machinery in the vicinity of the nucleoid, especially under conditions that disturb the cell cycle
NZ_CP017529.1	Mannheimia haemolytica	1560	IS481	fhaB	Downstream	Regulates growth and cell division. Probably required for divisomal protein assembly under oxidative stress
NC_021883.1	Mannheimia haemolytica	USMARC_2286	IS481	noc	Upstream	Effects nucleoid occlusion by binding relatively nonspecifically to DNA and preventing the assembly of the division machinery in the vicinity of the nucleoid, especially under conditions that disturb the cell cycle
NC_020833.2	Mannheimia haemolytica	USDA-ARS-USMARC-183	IS1595 ssgr IS1016	putA	Upstream	Response to oxidative stress
NC_020833.2	Mannheimia haemolytica	USDA-ARS-USMARC-183	IS481	msrAB	Downstream	Has an important function as a repair enzyme for proteins that have been inactivated by oxidation. Catalyzes the reversible oxidation-reduction of methionine sulfoxide in proteins to methionine
NZ_CP017545.1	Mannheimia haemolytica	1367	IS481	higA	Downstream	Antitoxin component of a type II toxin-antitoxin (TA) system that counteracts the effect of the HigB-2 toxin. Binds to its own promoter and regulates transcription of the higB-2/higA-2 operon
NZ_CP017491.1	Mannheimia haemolytica	38599	IS481	noc	Upstream	Effects nucleoid occlusion by binding relatively nonspecifically to DNA and preventing the assembly of the division machinery in the vicinity of the nucleoid, especially under conditions that disturb the cell cycle
NZ_CP017501.1	Mannheimia haemolytica	33041	IS481	noc	Upstream	Effects nucleoid occlusion by binding relatively nonspecifically to DNA and preventing the assembly of the division machinery in the vicinity of the nucleoid, especially under conditions that disturb the cell cycle
NZ_CP017530.1	Mannheimia haemolytica	1532	IS481	noc	Upstream	Effects nucleoid occlusion by binding relatively nonspecifically to DNA and preventing the assembly of the division machinery in the vicinity of the nucleoid, especially under conditions that disturb the cell cycle
NZ_CP017530.1	Mannheimia haemolytica	1532	IS481	macB	Interrupted	Confers resistance against macrolides
NZ_CP017540.1	Mannheimia haemolytica	1451	IS481	noc	Upstream	Effects nucleoid occlusion by binding relatively nonspecifically to DNA and preventing the assembly of the division machinery in the vicinity of the nucleoid, especially under conditions that disturb the cell cycle
NZ_CP017523.1	Mannheimia haemolytica	1582	IS481	noc	Upstream	Effects nucleoid occlusion by binding relatively nonspecifically to DNA and preventing the assembly of the division machinery in the vicinity of the nucleoid, especially under conditions that disturb the cell cycle
NZ_CP017533.1	Mannheimia haemolytica	1506	IS481	noc	Upstream	Effects nucleoid occlusion by binding relatively nonspecifically to DNA and preventing the assembly of the division machinery in the vicinity of the nucleoid, especially under conditions that disturb the cell cycle
NZ_CP017525.1	Mannheimia haemolytica	1571	IS481	higA	Downstream	Antitoxin component of a type II toxin-antitoxin (TA) system that counteracts the effect of the HigB-2 toxin. Binds to its own promoter and regulates transcription of the higB-2/higA-2 operon
NZ_CP017497.1	Mannheimia haemolytica	34142	IS481	msrAB	Upstream	Has an important function as a repair enzyme for proteins that have been inactivated by oxidation. Catalyzes the reversible oxidation-reduction of methionine sulfoxide in proteins to methionine
NZ_CP017487.1	Mannheimia haemolytica	39382	IS481	msrAB	Upstream	Has an important function as a repair enzyme for proteins that have been inactivated by oxidation. Catalyzes the reversible oxidation-reduction of methionine sulfoxide in proteins to methionine
NZ_CP017495.1	Mannheimia haemolytica	37778	IS481	msrAB	Upstream	Has an important function as a repair enzyme for proteins that have been inactivated by oxidation. Catalyzes the reversible oxidation-reduction of methionine sulfoxide in proteins to methionine
NZ_CP017542.1	Mannheimia haemolytica	1405	IS481	noc	Upstream	Effects nucleoid occlusion by binding relatively nonspecifically to DNA and preventing the assembly of the division machinery in the vicinity of the nucleoid, especially under conditions that disturb the cell cycle
NZ_CP017542.1	Mannheimia haemolytica	1405	IS30	ermD	Downstream	Involved in erythromycin resistance
NZ_CP017542.1	Mannheimia haemolytica	1405	ISL3	tetA	Downstream	Resistance to tetracycline by an active tetracycline efflux
NZ_CP017490.1	Mannheimia haemolytica	39107	ISL3	glnE	Downstream	Involved in the regulation of glutamine synthetase GlnA, a key enzyme in the process to assimilate ammonia
NZ_CP017490.2	Mannheimia haemolytica	39107	IS481	msrAB	Upstream	Has an important function as a repair enzyme for proteins that have been inactivated by oxidation. Catalyzes the reversible oxidation-reduction of methionine sulfoxide in proteins to methionine
NZ_CP017488.1	Mannheimia haemolytica	39373	ISL3	uup	Downstream	response to radiation
NZ_CP017488.1	Mannheimia haemolytica	39373	ISL3	glnE	Downstream	Involved in the regulation of glutamine synthetase GlnA, a key enzyme in the process to assimilate ammonia
NZ_CP017488.1	Mannheimia haemolytica	39373	IS481	hupA	Downstream	Histone-like DNA-binding protein which is capable of wrapping DNA to stabilize it, and thus to prevent its denaturation under extreme environmental conditions.
NZ_CP017488.1	Mannheimia haemolytica	39373	IS481	msrAB	Upstream	Has an important function as a repair enzyme for proteins that have been inactivated by oxidation. Catalyzes the reversible oxidation-reduction of methionine sulfoxide in proteins to methionine
NZ_CP017522.1	Mannheimia haemolytica	1583	ISL3	uup	Downstream	response to radiation
NZ_CP017522.1	Mannheimia haemolytica	1583	ISL3	glnE	Downstream	Involved in the regulation of glutamine synthetase GlnA, a key enzyme in the process to assimilate ammonia
NZ_CP017522.1	Mannheimia haemolytica	1583	IS481	msrAB	Upstream	Has an important function as a repair enzyme for proteins that have been inactivated by oxidation. Catalyzes the reversible oxidation-reduction of methionine sulfoxide in proteins to methionine
NZ_CP017526.1	Mannheimia haemolytica	1567	ISL3	uup	Downstream	response to radiation
NZ_CP017526.1	Mannheimia haemolytica	1567	ISL3	glnE	Downstream	Involved in the regulation of glutamine synthetase GlnA, a key enzyme in the process to assimilate ammonia
NZ_CP017526.1	Mannheimia haemolytica	1567	IS481	higA	Downstream	Antitoxin component of a type II toxin-antitoxin (TA) system that counteracts the effect of the HigB-2 toxin. Binds to its own promoter and regulates transcription of the higB-2/higA-2 operon
NZ_CP017526.1	Mannheimia haemolytica	1567	IS481	msrAB	Upstream	Has an important function as a repair enzyme for proteins that have been inactivated by oxidation. Catalyzes the reversible oxidation-reduction of methionine sulfoxide in proteins to methionine
NZ_CP017492.1	Mannheimia haemolytica	38202	ISL3	uup	Downstream	response to radiation
NZ_CP017492.1	Mannheimia haemolytica	38202	ISL3	glnE	Downstream	Involved in the regulation of glutamine synthetase GlnA, a key enzyme in the process to assimilate ammonia
NZ_CP017492.1	Mannheimia haemolytica	38202	IS481	higA	Downstream	Antitoxin component of a type II toxin-antitoxin (TA) system that counteracts the effect of the HigB-2 toxin. Binds to its own promoter and regulates transcription of the higB-2/higA-2 operon
NZ_CP017494.1	Mannheimia haemolytica	38089	ISL3	uup	Downstream	response to radiation
NZ_CP017494.1	Mannheimia haemolytica	38089	ISL3	glnE	Downstream	Involved in the regulation of glutamine synthetase GlnA, a key enzyme in the process to assimilate ammonia
NZ_CP017494.1	Mannheimia haemolytica	38089	IS481	higA	Downstream	Antitoxin component of a type II toxin-antitoxin (TA) system that counteracts the effect of the HigB-2 toxin. Binds to its own promoter and regulates transcription of the higB-2/higA-2 operon
NZ_CP017517.1	Mannheimia haemolytica	22650	ISL3	uup	Downstream	response to radiation
NZ_CP017517.1	Mannheimia haemolytica	22650	ISL3	glnE	Downstream	Involved in the regulation of glutamine synthetase GlnA, a key enzyme in the process to assimilate ammonia
NZ_CP017517.1	Mannheimia haemolytica	22650	IS481	higA	Downstream	Antitoxin component of a type II toxin-antitoxin (TA) system that counteracts the effect of the HigB-2 toxin. Binds to its own promoter and regulates transcription of the higB-2/higA-2 operon
NZ_CP017518.1	Mannheimia haemolytica	22604	ISL3	uup	Downstream	response to radiation
NZ_CP017518.1	Mannheimia haemolytica	22604	ISL3	glnE	Downstream	Involved in the regulation of glutamine synthetase GlnA, a key enzyme in the process to assimilate ammonia
NZ_CP017518.1	Mannheimia haemolytica	22604	IS481	higA	Downstream	Antitoxin component of a type II toxin-antitoxin (TA) system that counteracts the effect of the HigB-2 toxin. Binds to its own promoter and regulates transcription of the higB-2/higA-2 operon
NZ_CP017513.1	Mannheimia haemolytica	23533	ISL3	uup	Downstream	response to radiation
NZ_CP017513.1	Mannheimia haemolytica	23533	ISL3	glnE	Downstream	Involved in the regulation of glutamine synthetase GlnA, a key enzyme in the process to assimilate ammonia
NZ_CP017513.1	Mannheimia haemolytica	23533	IS481	acpP	Upstream	Carrier of the growing fatty acid chain in fatty acid biosynthesis. Is able to confer high methicillin resistance to S.aureus when overproduced (By similarity)
NZ_CP017513.1	Mannheimia haemolytica	23533	IS481	msrAB	Upstream	Has an important function as a repair enzyme for proteins that have been inactivated by oxidation. Catalyzes the reversible oxidation-reduction of methionine sulfoxide in proteins to methionine
NZ_CP017512.1	Mannheimia haemolytica	23558	ISL3	uup	Downstream	response to radiation
NZ_CP017512.1	Mannheimia haemolytica	23558	ISL3	glnE	Downstream	Involved in the regulation of glutamine synthetase GlnA, a key enzyme in the process to assimilate ammonia
NZ_CP017512.1	Mannheimia haemolytica	23558	IS481	acpP	Upstream	Carrier of the growing fatty acid chain in fatty acid biosynthesis. Is able to confer high methicillin resistance to S.aureus when overproduced (By similarity)
NZ_CP017512.1	Mannheimia haemolytica	23558	IS481	msrAB	Upstream	Has an important function as a repair enzyme for proteins that have been inactivated by oxidation. Catalyzes the reversible oxidation-reduction of methionine sulfoxide in proteins to methionine
NZ_CP017496.1	Mannheimia haemolytica	37121	ISL3	uup	Downstream	response to radiation
NZ_CP017496.1	Mannheimia haemolytica	37121	ISL3	glnE	Downstream	Involved in the regulation of glutamine synthetase GlnA, a key enzyme in the process to assimilate ammonia
NZ_CP017496.1	Mannheimia haemolytica	37121	IS481	acpP	Upstream	Carrier of the growing fatty acid chain in fatty acid biosynthesis. Is able to confer high methicillin resistance to S.aureus when overproduced (By similarity)
NZ_CP017496.1	Mannheimia haemolytica	37121	IS481	msrAB	Upstream	Has an important function as a repair enzyme for proteins that have been inactivated by oxidation. Catalyzes the reversible oxidation-reduction of methionine sulfoxide in proteins to methionine
NZ_CP017510.1	Mannheimia haemolytica	23579	ISL3	uup	Downstream	response to radiation
NZ_CP017510.1	Mannheimia haemolytica	23579	ISL3	glnE	Downstream	Involved in the regulation of glutamine synthetase GlnA, a key enzyme in the process to assimilate ammonia
NZ_CP017510.1	Mannheimia haemolytica	23579	IS481	acpP	Upstream	Carrier of the growing fatty acid chain in fatty acid biosynthesis. Is able to confer high methicillin resistance to S.aureus when overproduced (By similarity)
NZ_CP017510.1	Mannheimia haemolytica	23579	IS481	msrAB	Upstream	Has an important function as a repair enzyme for proteins that have been inactivated by oxidation. Catalyzes the reversible oxidation-reduction of methionine sulfoxide in proteins to methionine
NZ_CP017511.1	Mannheimia haemolytica	23570	ISL3	uup	Downstream	response to radiation
NZ_CP017511.1	Mannheimia haemolytica	23570	ISL3	glnE	Downstream	Involved in the regulation of glutamine synthetase GlnA, a key enzyme in the process to assimilate ammonia
NZ_CP017511.1	Mannheimia haemolytica	23570	IS481	acpP	Upstream	Carrier of the growing fatty acid chain in fatty acid biosynthesis. Is able to confer high methicillin resistance to S.aureus when overproduced (By similarity)
NZ_CP017511.1	Mannheimia haemolytica	23570	IS481	msrAB	Upstream	Has an important function as a repair enzyme for proteins that have been inactivated by oxidation. Catalyzes the reversible oxidation-reduction of methionine sulfoxide in proteins to methionine
NZ_CP017486.1	Mannheimia haemolytica	39394	ISL3	uup	Downstream	response to radiation
NZ_CP017486.1	Mannheimia haemolytica	39394	ISL3	glnE	Downstream	Involved in the regulation of glutamine synthetase GlnA, a key enzyme in the process to assimilate ammonia
NZ_CP017486.1	Mannheimia haemolytica	39394	IS481	hupA	Downstream	Histone-like DNA-binding protein which is capable of wrapping DNA to stabilize it, and thus to prevent its denaturation under extreme environmental conditions.
NZ_CP017486.1	Mannheimia haemolytica	39394	IS481	msrAB	Upstream	Has an important function as a repair enzyme for proteins that have been inactivated by oxidation. Catalyzes the reversible oxidation-reduction of methionine sulfoxide in proteins to methionine
NZ_CP017493.1	Mannheimia haemolytica	38120	ISL3	uup	Downstream	response to radiation
NZ_CP017493.1	Mannheimia haemolytica	38120	ISL3	glnE	Downstream	Involved in the regulation of glutamine synthetase GlnA, a key enzyme in the process to assimilate ammonia
NZ_CP017485.1	Mannheimia haemolytica	39409	ISL3	uup	Downstream	response to radiation
NZ_CP017485.1	Mannheimia haemolytica	39409	ISL3	glnE	Downstream	Involved in the regulation of glutamine synthetase GlnA, a key enzyme in the process to assimilate ammonia
NZ_CP017485.1	Mannheimia haemolytica	39409	IS481	msrAB	Upstream	Has an important function as a repair enzyme for proteins that have been inactivated by oxidation. Catalyzes the reversible oxidation-reduction of methionine sulfoxide in proteins to methionine
NZ_CP017489.1	Mannheimia haemolytica	39309	ISL3	uup	Downstream	response to radiation
NZ_CP017489.1	Mannheimia haemolytica	39309	ISL3	glnE	Downstream	Involved in the regulation of glutamine synthetase GlnA, a key enzyme in the process to assimilate ammonia
NZ_CP017489.1	Mannheimia haemolytica	39309	IS481	msrAB	Upstream	Has an important function as a repair enzyme for proteins that have been inactivated by oxidation. Catalyzes the reversible oxidation-reduction of methionine sulfoxide in proteins to methionine
NZ_CP017484.1	Mannheimia haemolytica	39433	ISL3	uup	Downstream	response to radiation
NZ_CP017484.1	Mannheimia haemolytica	39433	ISL3	glnE	Downstream	Involved in the regulation of glutamine synthetase GlnA, a key enzyme in the process to assimilate ammonia
NZ_CP017484.1	Mannheimia haemolytica	39433	IS481	msrAB	Upstream	Has an important function as a repair enzyme for proteins that have been inactivated by oxidation. Catalyzes the reversible oxidation-reduction of methionine sulfoxide in proteins to methionine
NZ_CP017508.1	Mannheimia haemolytica	28240	ISL3	uup	Downstream	response to radiation
NZ_CP017508.1	Mannheimia haemolytica	28240	ISL3	glnE	Downstream	Involved in the regulation of glutamine synthetase GlnA, a key enzyme in the process to assimilate ammonia
NZ_CP017508.1	Mannheimia haemolytica	28240	IS481	msrAB	Upstream	Has an important function as a repair enzyme for proteins that have been inactivated by oxidation. Catalyzes the reversible oxidation-reduction of methionine sulfoxide in proteins to methionine
NZ_CP017507.1	Mannheimia haemolytica	28253	ISL3	uup	Downstream	response to radiation
NZ_CP017507.1	Mannheimia haemolytica	28253	ISL3	glnE	Downstream	Involved in the regulation of glutamine synthetase GlnA, a key enzyme in the process to assimilate ammonia
NZ_CP017507.1	Mannheimia haemolytica	28253	IS481	msrAB	Upstream	Has an important function as a repair enzyme for proteins that have been inactivated by oxidation. Catalyzes the reversible oxidation-reduction of methionine sulfoxide in proteins to methionine
NZ_CP017502.1	Mannheimia haemolytica	32852	ISL3	uup	Downstream	response to radiation
NZ_CP017502.1	Mannheimia haemolytica	32852	ISL3	glnE	Downstream	Involved in the regulation of glutamine synthetase GlnA, a key enzyme in the process to assimilate ammonia
NZ_CP017502.1	Mannheimia haemolytica	32852	IS481	higA	Downstream	Antitoxin component of a type II toxin-antitoxin (TA) system that counteracts the effect of the HigB-2 toxin. Binds to its own promoter and regulates transcription of the higB-2/higA-2 operon
NZ_CP017502.1	Mannheimia haemolytica	32852	IS481	msrAB	Upstream	Has an important function as a repair enzyme for proteins that have been inactivated by oxidation. Catalyzes the reversible oxidation-reduction of methionine sulfoxide in proteins to methionine
NZ_CP017516.1	Mannheimia haemolytica	23217	ISL3	uup	Downstream	response to radiation
NZ_CP017516.1	Mannheimia haemolytica	23217	ISL3	glnE	Downstream	Involved in the regulation of glutamine synthetase GlnA, a key enzyme in the process to assimilate ammonia
NZ_CP017516.1	Mannheimia haemolytica	23217	IS481	higA	Downstream	Antitoxin component of a type II toxin-antitoxin (TA) system that counteracts the effect of the HigB-2 toxin. Binds to its own promoter and regulates transcription of the higB-2/higA-2 operon
NZ_CP017516.1	Mannheimia haemolytica	23217	IS481	msrAB	Upstream	Has an important function as a repair enzyme for proteins that have been inactivated by oxidation. Catalyzes the reversible oxidation-reduction of methionine sulfoxide in proteins to methionine
NZ_CP017500.1	Mannheimia haemolytica	33690	ISL3	uup	Downstream	response to radiation
NZ_CP017500.1	Mannheimia haemolytica	33690	ISL3	glnE	Downstream	Involved in the regulation of glutamine synthetase GlnA, a key enzyme in the process to assimilate ammonia
NZ_CP017500.1	Mannheimia haemolytica	33690	IS481	higA	Downstream	Antitoxin component of a type II toxin-antitoxin (TA) system that counteracts the effect of the HigB-2 toxin. Binds to its own promoter and regulates transcription of the higB-2/higA-2 operon
NZ_CP017500.1	Mannheimia haemolytica	33690	IS481	msrAB	Upstream	Has an important function as a repair enzyme for proteins that have been inactivated by oxidation. Catalyzes the reversible oxidation-reduction of methionine sulfoxide in proteins to methionine
NZ_CP017509.1	Mannheimia haemolytica	28226	IS481	hupA	Downstream	Histone-like DNA-binding protein which is capable of wrapping DNA to stabilize it, and thus to prevent its denaturation under extreme environmental conditions.
NZ_CP017509.1	Mannheimia haemolytica	28226	IS481	mdtH	Interrupted	multidrug_resistance_protein_MdtH. Confers resistance to norfloxacin and enoxacin
NZ_CP017509.1	Mannheimia haemolytica	28226	IS481	msrAB	Upstream	Has an important function as a repair enzyme for proteins that have been inactivated by oxidation. Catalyzes the reversible oxidation-reduction of methionine sulfoxide in proteins to methionine
NZ_CP017515.1	Mannheimia haemolytica	23278	ISL3	uup	Downstream	response to radiation
NZ_CP017515.1	Mannheimia haemolytica	23278	ISL3	glnE	Downstream	Involved in the regulation of glutamine synthetase GlnA, a key enzyme in the process to assimilate ammonia
NZ_CP017515.1	Mannheimia haemolytica	23278	IS481	msrAB	Upstream	Has an important function as a repair enzyme for proteins that have been inactivated by oxidation. Catalyzes the reversible oxidation-reduction of methionine sulfoxide in proteins to methionine
NC_020834.2	Mannheimia haemolytica	USDA-ARS-USMARC-185	IS481	msrAB	Downstream	Has an important function as a repair enzyme for proteins that have been inactivated by oxidation. Catalyzes the reversible oxidation-reduction of methionine sulfoxide in proteins to methionine
NC_020834.2	Mannheimia haemolytica	USDA-ARS-USMARC-185	IS1595 ssgr IS1016	yedZ	Upstream	stress oxidativo
NZ_CP006957.2	Mannheimia haemolytica	USDA-ARS-USMARC-184	IS481	msrAB	Downstream	Has an important function as a repair enzyme for proteins that have been inactivated by oxidation. Catalyzes the reversible oxidation-reduction of methionine sulfoxide in proteins to methionine
NZ_CP006957.2	Mannheimia haemolytica	USDA-ARS-USMARC-184	ISNCY	yadA	Downstream	Collagen-binding outer membrane protein forming a fibrillar matrix on the bacterial cell surface. Promotes initial attachment and invasion of eukaryotic cells. Also protects the bacteria by being responsible for agglutination, serum resistance, complement inactivation and phagocytosis resistance.
NZ_CP006957.2	Mannheimia haemolytica	USDA-ARS-USMARC-184	IS481	hupA	Downstream	Histone-like DNA-binding protein which is capable of wrapping DNA to stabilize it, and thus to prevent its denaturation under extreme environmental conditions.
NZ_CP006957.2	Mannheimia haemolytica	USDA-ARS-USMARC-184	ISL3	glnE	Downstream	Involved in the regulation of glutamine synthetase GlnA, a key enzyme in the process to assimilate ammonia
NZ_CP006957.2	Mannheimia haemolytica	USDA-ARS-USMARC-184	IS1595 ssgr IS1016	yedZ	Upstream	Part of the MsrPQ system that repairs oxidized periplasmic proteins containing methionine sulfoxide residues (Met-O), using respiratory chain electrons. Thus protects these proteins from oxidative-stress damage caused by reactive species of oxygen and chlorine generated by the host defense mechanisms
NZ_CP006957.2	Mannheimia haemolytica	USDA-ARS-USMARC-184	IS1595 ssgr IS1016	putA	Upstream	Response to oxidative stress
NZ_LS483299.1	Mannheimia haemolytica	NCTC10609	IS481	Hep_Hag	Upstream	related with virulence
NZ_LS483299.1	Mannheimia haemolytica	NCTC10609	IS481	apxIB_2	Upstream	Toxin RTX-I translocation ATP-binding protein
NZ_LS483299.1	Mannheimia haemolytica	NCTC10609	ISL3	glnE	Downstream	Involved in the regulation of glutamine synthetase GlnA, a key enzyme in the process to assimilate ammonia
NZ_CP017499.1	Mannheimia haemolytica	33702	IS481	acpP	Upstream	Carrier of the growing fatty acid chain in fatty acid biosynthesis. Is able to confer high methicillin resistance to S.aureus when overproduced (By similarity)
NZ_CP017499.1	Mannheimia haemolytica	33702	IS481	hupA	Downstream	Histone-like DNA-binding protein which is capable of wrapping DNA to stabilize it, and thus to prevent its denaturation under extreme environmental conditions.
NZ_CP017499.1	Mannheimia haemolytica	33702	IS481	fhaB	Downstream	Regulates growth and cell division. Probably required for divisomal protein assembly under oxidative stress
NZ_CP017499.1	Mannheimia haemolytica	33702	IS481	mdtH	Interrupted	multidrug_resistance_protein_MdtH. Confers resistance to norfloxacin and enoxacin
NZ_CP017499.1	Mannheimia haemolytica	33702	IS1595 ssgr IS1016	dacB	Downstream	Protein that confers, on bacteria, the ability to withstand antibiotics. The resistance is often due either to mutations that prevent antibiotic binding to the protein or to amplification of the gene encoding the protein.
NZ_CP017498.1	Mannheimia haemolytica	33980	ISL3	uup	Downstream	response to radiation
NZ_CP017498.1	Mannheimia haemolytica	33980	ISL3	glnE	Downstream	Involved in the regulation of glutamine synthetase GlnA, a key enzyme in the process to assimilate ammonia
NZ_CP017498.1	Mannheimia haemolytica	33980	IS481	higA	Downstream	Antitoxin component of a type II toxin-antitoxin (TA) system that counteracts the effect of the HigB-2 toxin. Binds to its own promoter and regulates transcription of the higB-2/higA-2 operon
NZ_CP017503.1	Mannheimia haemolytica	32795	ISL3	uup	Downstream	response to radiation
NZ_CP017503.1	Mannheimia haemolytica	32795	ISL3	glnE	Downstream	Involved in the regulation of glutamine synthetase GlnA, a key enzyme in the process to assimilate ammonia
NZ_CP017503.1	Mannheimia haemolytica	32795	IS481	higA	Downstream	Antitoxin component of a type II toxin-antitoxin (TA) system that counteracts the effect of the HigB-2 toxin. Binds to its own promoter and regulates transcription of the higB-2/higA-2 operon
NZ_CP017514.1	Mannheimia haemolytica	23311	ISL3	uup	Downstream	response to radiation
NZ_CP017514.1	Mannheimia haemolytica	23311	ISL3	glnE	Downstream	Involved in the regulation of glutamine synthetase GlnA, a key enzyme in the process to assimilate ammonia
NZ_CP017514.1	Mannheimia haemolytica	23311	IS481	higA	Downstream	Antitoxin component of a type II toxin-antitoxin (TA) system that counteracts the effect of the HigB-2 toxin. Binds to its own promoter and regulates transcription of the higB-2/higA-2 operon
NC_021738.1	Mannheimia haemolytica	D171	ISL3	glnE	Downstream	Involved in the regulation of glutamine synthetase GlnA, a key enzyme in the process to assimilate ammonia
NC_021738.1	Mannheimia haemolytica	D171	IS481	higA	Downstream	Antitoxin component of a type II toxin-antitoxin (TA) system that counteracts the effect of the HigB-2 toxin. Binds to its own promoter and regulates transcription of the higB-2/higA-2 operon
NC_021738.1	Mannheimia haemolytica	D171	IS481	msrAB	Upstream	Has an important function as a repair enzyme for proteins that have been inactivated by oxidation. Catalyzes the reversible oxidation-reduction of methionine sulfoxide in proteins to methionine
NC_021738.1	Mannheimia haemolytica	D171	ISL3	uup	Downstream	response to radiation
NZ_CP046531	Mannheimia sp.	ZY170218	IS5 ssgr IS427	yadA	Upstream	Collagen-binding outer membrane protein forming a fibrillar matrix on the bacterial cell surface. Promotes initial attachment and invasion of eukaryotic cells. Also protects the bacteria by being responsible for agglutination, serum resistance, complement inactivation and phagocytosis resistance.
NC_006300.1	Mannheimia succiniciproducens	MBEL55E	IS256 ssgr IS1249	tfoX	Downstream	Positively regulates genes required for DNA transformation (late competence-specific genes) in association with CRP
NZ_CP026859.1	Pasteurella multocida	12601	ISL3	tetA	Downstream	Resistance to tetracycline by an active tetracycline efflux
NZ_CP015563	Pasteurella multocida	USMARC 60	ISL3	tetA	Downstream	Resistance to tetracycline by an active tetracycline efflux
NZ_CP015566	Pasteurella multocida	USDA-ARS-USMARC-60712	ISL3	tetA	Downstream	Resistance to tetracycline by an active tetracycline efflux
NZ_LR134532	Pasteurella multocida	NCTC10323	IS200/IS605 ssgr IS200	HcpC	Downstream	beta-lactamase activity
NZ_CP015564	Pasteurella multocida	USMARC_60214	ISL3	tetA	Downstream	Resistance to tetracycline by an active tetracycline efflux
NZ_CP038872	Pasteurella multocida	FCf71	IS6	aphA1	Upstream	Resistance to kanamycin and structurally-related aminoglycosides, including amikacin.
NZ_CP004391	Pasteurella multocida	OH4807	IS1595 ssgr ISNha5	epsO	Downstream	May be involved in the production of the exopolysaccharide (EPS) component of the extracellular matrix during biofilm formation. EPS is responsible for the adhesion of chains of cells into bundles.
NZ_CP031552.1	Pasteurella multocida	TB168	IS4 ssgr IS10	tetA	Downstream	Resistance to tetracycline by an active tetracycline efflux
NZ_CP015567.1	Pasteurella multocida	USDA-ARS-USMARC-60675	ISL3	tetA	Downstream	Resistance to tetracycline by an active tetracycline efflux
NZ_CP015567.1	Pasteurella multocida	USDA-ARS-USMARC-60675	IS30	sulII	Downstream	resistance to sulfonamide
NZ_CP045724.1	Pasteurella multocida	PM22	IS6	bla	Upstream	This is an oxacillin-hydrolyzing beta-lactamase. Beta-lactamase_OXA-2
NZ_CP015573.1	Pasteurella multocida	USDA-ARS-USMARC-60714	IS6	bla	Upstream	This is an oxacillin-hydrolyzing beta-lactamase. Beta-lactamase_OXA-2
NZ_CP015558.1	Pasteurella multocida	USDA-ARS-USMARC-60494	IS6	bla	Upstream	This is an oxacillin-hydrolyzing beta-lactamase. Beta-lactamase_OXA-2
NZ_CP015565.1	Pasteurella multocida	USDA-ARS-USMARC-60224	ISL3	tetA	Downstream	Resistance to tetracycline by an active tetracycline efflux
NZ_CP015563.1	Pasteurella multocida	USDA-ARS-USMARC-60380	ISL3	tetA	Downstream	Resistance to tetracycline by an active tetracycline efflux
NZ_CP015566.1	Pasteurella multocida	USDA-ARS-USMARC-60712	ISL3	tetA	Downstream	Resistance to tetracycline by an active tetracycline efflux
NZ_CP037861.1	Pasteurella multocida	HN01	IS481	cpdB	Downstream	response to genotoxic stress

## Sheet: S4
Table S4. Raw data of prophage-like sequences obtained from PHASTER prediction
Accession number	Species	Strains	Region	Region Length	Completeness	Score	# Total Proteins	Region Position	Most Common Phage	GC %
NZ_LR134510.1	Actinobacillus delphinicola	NCTC12871	1	38.9Kb	intact	130	46	1259299-1298229	PHAGE_Haemop_SuMu_NC_019455(17)	38.59%
NZ_LR134310.1	Actinobacillus equuli	NCTC8529	1	63.9Kb	intact	150	65	2236017-2299957	PHAGE_Haemop_SuMu_NC_019455(38)	40.08%
NZ_CP007715.1	Actinobacillus equuli	19392	1	46.3Kb	intact	150	64	621773-668119	PHAGE_Haemop_SuMu_NC_019455(37)	40.51%
LR134486.1	Actinobacillus equuli	NCTC9435	1	19.8Kb	questionable	70	48	490823-510625	PHAGE_Burkho_BcepMu_NC_005882(9)	42.40%
	Actinobacillus equuli		2	9.5Kb	incomplete	50	17	756482-766079	PHAGE_Escher_3_NC_041863(1)	40.32%
	Actinobacillus equuli		3	11.5Kb	incomplete	10	25	961065-972567	PHAGE_Bacill_G_NC_023719(2)	40.66%
	Actinobacillus equuli		4	34.3Kb	intact	150	80	1387037-1421372	PHAGE_Burkho_BcepMu_NC_005882(20)	40.29%
NZ_CP038145.1	Actinobacillus indolicus	AIFJ1607	1	28.2Kb	incomplete	40	20	175850-204056	PHAGE_Escher_RCS47_NC_042128(3)	42.35%
	Actinobacillus indolicus		2	21.9Kb	incomplete	60	11	189792-211753	PHAGE_Vibrio_12B12_NC_021070(2)	38.64%
	Actinobacillus indolicus		3	20.2Kb	incomplete	30	10	1045820-1066093	PHAGE_Geobac_E3_NC_029073(1)	43.92%
	Actinobacillus indolicus		4	7.9Kb	incomplete	10	7	1136465-1144433	PHAGE_Escher_RCS47_NC_042128(5)	41.25%
	Actinobacillus indolicus		5	7.3Kb	incomplete	40	8	1382605-1389977	PHAGE_Shigel_Sf6_NC_005344(2)	38.97%
	Actinobacillus indolicus		6	7.4Kb	incomplete	10	8	1841568-1848984	PHAGE_Synech_S_SKS1_NC_020851(2)	40.76%
	Actinobacillus indolicus		7	7.4Kb	incomplete	20	8	1974679-1982118	PHAGE_Lactob_LfeInf_NC_029058(3)	35.04%
NZ_LR134169.1	Actinobacillus lignieresii	NCTC10568	1	47.9Kb	intact	150	50	472939-520839	PHAGE_Mannhe_vB_MhM_3927AP2_NC_028766(37)	41.57%
	Actinobacillus lignieresii		2	32.3Kb	intact	150	43	614537-646872	PHAGE_Mannhe_vB_MhM_587AP1_NC_028898(30)	39.95%
	Actinobacillus lignieresii		3	33.8Kb	intact	110	30	650385-684192	PHAGE_Salmon_ST64B_NC_004313(3)	39.86%
	Actinobacillus lignieresii		4	47.4Kb	intact	150	56	863606-911078	PHAGE_Mannhe_vB_MhS_1152AP2_NC_028956(10)	40.28%
NZ_CP030753.1	Actinobacillus pleuropneumoniae	S4074	1	27.7Kb	incomplete	20	27	565482-593190	PHAGE_Mannhe_vB_MhS_587AP2_NC_028743(5)	39.58%
	Actinobacillus pleuropneumoniae		2	22.2Kb	intact	120	25	595334-617597	PHAGE_Entero_mEp460_NC_019716(6)	41.05%
	Actinobacillus pleuropneumoniae		3	41.5Kb	incomplete	60	53	1052715-1094241	PHAGE_Pseudo_JBD18_NC_027986(19)	40.97%
NZ_CP022715.1	Actinobacillus pleuropneumoniae	KL 16	1	27.7Kb	incomplete	20	27	1724182-1751885	PHAGE_Mannhe_vB_MhS_587AP2_NC_028743(5)	39.58%
	Actinobacillus pleuropneumoniae		2	22.2Kb	intact	120	25	1754029-1776286	PHAGE_Entero_mEp460_NC_019716(6)	41.05%
	Actinobacillus pleuropneumoniae		3	36.8Kb	intact	140	48	2214437-2251291	PHAGE_Escher_D108_NC_013594(19)	40.89%
NZ_LN908249.1	Actinobacillus pleuropneumoniae	MIDG2331	1	7.3Kb	incomplete	10	9	834786-842096	PHAGE_Burkho_phi52237_NC_007145(2)	41.94%
	Actinobacillus pleuropneumoniae		2	6.7Kb	incomplete	20	8	1237208-1243914	PHAGE_Bacill_BCD7_NC_019515(2)	39.70%
NZ_LS483358.1	Actinobacillus pleuropneumoniae	NCTC11384	1	12.7Kb	incomplete	20	20	634884-647632	PHAGE_Mannhe_vB_MhS_587AP2_NC_028743(4)	40.45%
	Actinobacillus pleuropneumoniae		2	42.3Kb	incomplete	30	21	636292-678594	PHAGE_Aggreg_S1249_NC_013597(7)	39.62%
	Actinobacillus pleuropneumoniae		3	32.7Kb	intact	100	29	923276-956015	PHAGE_Xantho_vB_XveM_DIBBI_NC_017981(9)	42.25%
	Actinobacillus pleuropneumoniae		4	37.7Kb	intact	150	54	2072646-2110442	PHAGE_Mannhe_vB_MhM_3927AP2_NC_028766(40)	43.69%
NC_010939.1	Actinobacillus pleuropneumoniae	AP76	1	20.2Kb	incomplete	30	10	423393-443681	PROPHAGE_Brucel_1330	40.06%
	Actinobacillus pleuropneumoniae		2	30.8Kb	intact	150	32	529666-560531	PHAGE_Salmon_1	42.42%
	Actinobacillus pleuropneumoniae		3	38.7Kb	intact	100	31	876020-914744	PHAGE_Salmon_ST64B	40.56%
NZ_LR134515.1	Actinobacillus pleuropneumoniae	NCTC10976	1	48.2Kb	intact	150	62	491642-539845	PHAGE_Mannhe_vB_MhS_587AP2_NC_028743(15)	41.00%
	Actinobacillus pleuropneumoniae		2	36.5Kb	incomplete	60	45	1176125-1212665	PHAGE_Pseudo_JBD67_NC_042135(15)	41.53%
	Actinobacillus pleuropneumoniae		3	16.8Kb	incomplete	50	11	2005469-2022366	PHAGE_Entero_P1_NC_005856(1)	39.09%
NC_009053.1	Actinobacillus pleuropneumoniae	L20	1	42.2Kb	intact	150	37	557157-599435	PHAGE_Salmon_1	40.39%
NC_010278.1	Actinobacillus pleuropneumoniae	JL03	No phage were found in this sequence!
NZ_CP029206.1	Actinobacillus porcitonsillarum	9953L55	1	11.2Kb	incomplete	20	12	1592680-1603954	PHAGE_Pseudo_MD8_NC_031091(2)	37.30%
	Actinobacillus porcitonsillarum		2	34.9Kb	intact	140	48	1610930-1645906	PHAGE_Haemop_HP2_NC_003315(24)	38.89%
	Actinobacillus porcitonsillarum		3	7.4Kb	incomplete	30	8	1649169-1656579	PHAGE_Vibrio_12B12_NC_021070(5)	41.88%
NC_009655.1	Actinobacillus succinogenes	130Z	1	39.9Kb	intact	150	49	1362486-1402482	PHAGE_Entero_SfV	41.93%
	Actinobacillus succinogenes		2	4.1Kb	incomplete	30	7	1543516-1547656	PHAGE_Haemop_SuMu	39.87%
NZ_CP009159.1	Actinobacillus suis	ATCC 33415	1	33.2Kb	intact	110	28	628986-662214	PHAGE_Salmon_ST64B_NC_004313(3)	38.57%
NZ_LT906456.1	Actinobacillus suis	NCTC12996	1	33.2Kb	intact	110	28	628958-662186	PHAGE_Salmon_ST64B_NC_004313(3)	38.57%
NZ_CP012959.1	Aggregatibacter actinomycetemcomitans	624	1	2362Kb	intact	150	2196	1-2362015	PHAGE_Haemop_Aaphi23_NC_004827(61)	44.22%
NZ_AP014520.1	Aggregatibacter actinomycetemcomitans	NUM 4039	1	48.3Kb	intact	130	70	1113480-1161870	PHAGE_Haemop_Aaphi23_NC_004827(52)	43.12%
	Aggregatibacter actinomycetemcomitans		2	35.3Kb	intact	130	47	1848707-1884075	PHAGE_Escher_D108_NC_013594(16)	48.01%
NC_017846.2	Aggregatibacter actinomycetemcomitans	D7S-1	1	9.8Kb	incomplete	40	11	1594585-1604461	PHAGE_Erwini_vB_EamP_Frozen_NC_031062(2)	44.10%
NZ_CP016553.1	Aggregatibacter actinomycetemcomitans	IDH781	1	7.3Kb	incomplete	30	9	1424150-1431497	PHAGE_Paenib_Tripp_NC_028930(2)	43.37%
NZ_CP012958.1	Aggregatibacter actinomycetemcomitans	VT1169	1	22.9Kb	incomplete	30	15	558331-581288	PHAGE_Haemop_Aaphi23_NC_004827(7)	42.75%
NZ_CP007502.1	Aggregatibacter actinomycetemcomitans	HK1651	1	9.2Kb	incomplete	10	11	457335-466559	PHAGE_Entero_cdtI_NC_009514(3)	43.59%
	Aggregatibacter actinomycetemcomitans		2	3.1Kb	incomplete	10	7	1235036-1238230	PHAGE_Escher_D108_NC_013594(2)	42.57%
	Aggregatibacter actinomycetemcomitans		3	7.1Kb	incomplete	10	13	1281165-1288347	PHAGE_Haemop_Aaphi23_NC_004827(5)	39.22%
	Aggregatibacter actinomycetemcomitans		4	8.9Kb	incomplete	10	10	1838526-1847458	PHAGE_Entero_phi92_NC_023693(4)	37.89%
NZ_CP043003.1	Aggregatibacter actinomycetemcomitans	HK_907	1	29.5Kb	questionable	80	14	114900-144469	PHAGE_Salisa_1_NC_017983(1)	47.18%
	Aggregatibacter actinomycetemcomitans		2	33.1Kb	incomplete	60	30	271560-304731	PHAGE_Escher_RCS47_NC_042128(4)	45.62%
	Aggregatibacter actinomycetemcomitans		3	30.2Kb	incomplete	40	15	841673-871880	PHAGE_Haemop_Aaphi23_NC_004827(9)	44.97%
	Aggregatibacter actinomycetemcomitans		4	14Kb	incomplete	40	11	1571460-1585522	PHAGE_Edward_PEi20_NC_028683(1)	44.75%
	Aggregatibacter actinomycetemcomitans		5	7.7Kb	incomplete	50	10	1753271-1761057	PHAGE_Burkho_phiE12_2_NC_009236(2)
NZ_CP043004.1	Aggregatibacter actinomycetemcomitans	HK_973	1	13.4Kb	incomplete	50	20	439724-453181	PHAGE_Escher_D108_NC_013594(3)	39.86%
	Aggregatibacter actinomycetemcomitans		2	31.8Kb	incomplete	40	25	853498-885366	PHAGE_Haemop_Aaphi23_NC_004827(7)	43.80%
	Aggregatibacter actinomycetemcomitans		3	25.9Kb	questionable	70	20	1044480-1070383	PHAGE_Escher_D108_NC_013594(2)	46.04%
	Aggregatibacter actinomycetemcomitans		4	5.5Kb	incomplete	30	8	1096369-1101878	PHAGE_Escher_RCS47_NC_042128(2)	45.97%
	Aggregatibacter actinomycetemcomitans		5	12.5Kb	questionable	70	17	1219113-1231640	PHAGE_Escher_D108_NC_013594(2)	45.09%
	Aggregatibacter actinomycetemcomitans		6	12.9Kb	incomplete	50	10	1565325-1578303	PHAGE_Paenib_Tripp_NC_028930(3)	44.04%
	Aggregatibacter actinomycetemcomitans		7	12.3Kb	incomplete	40	18	1705433-1717804	PHAGE_Mannhe_vB_MhM_587AP1_NC_028898(2)	43.19%
NZ_CP043005.1	Aggregatibacter actinomycetemcomitans	PN_696	1	15.4Kb	questionable	70	13	124546-139947	PHAGE_Salisa_1_NC_017983(1)	47.03%
	Aggregatibacter actinomycetemcomitans		2	35.3Kb	incomplete	60	25	281562-316863	PHAGE_Escher_RCS47_NC_042128(5)	45.66%
	Aggregatibacter actinomycetemcomitans		3	35.4Kb	incomplete	50	12	1475547-1510977	PHAGE_Pseudo_B3_NC_006548(2)	44.14%
	Aggregatibacter actinomycetemcomitans		4	29.7Kb	incomplete	30	15	1952181-1981889	PHAGE_Haemop_Aaphi23_NC_004827(9)	44.95%
NC_013416.2	Aggregatibacter actinomycetemcomitans	D11S-1	1	21.8Kb	incomplete	40	10	1085788-1107597	PHAGE_Aggreg_S1249_NC_013597(4)	41.96%
	Aggregatibacter actinomycetemcomitans		2	30.1Kb	intact	130	42	2075126-2105286	PHAGE_Escher_D108_NC_013594(13)	48.26%
NC_016513.1	Aggregatibacter actinomycetemcomitans	ANH9381	1	18.9Kb	incomplete	50	7	1152168-1171135	PROPHAGE_Ralsto_GMI1000	43.10
	Aggregatibacter actinomycetemcomitans		2	23.2Kb	incomplete	40	19	1397560-1420823	PHAGE_Aggreg_S1249	42.61
NZ_LR134327.1	Aggregatibacter aphrophilus	NCTC5906	1	14.9Kb	incomplete	30	26	1033-15939	PHAGE_Escher_D108_NC_013594(8)	45.46%
	Aggregatibacter aphrophilus		2	33.9Kb	intact	140	48	301589-335571	PHAGE_Escher_D108_NC_013594(16)	47.23%
	Aggregatibacter aphrophilus		3	18.4Kb	incomplete	40	8	1052356-1070845	PHAGE_Salisa_1_NC_017983(1)	43.89%
	Aggregatibacter aphrophilus		4	8.3Kb	incomplete	30	10	1071321-1079670	PHAGE_Burkho_BcepMu_NC_005882(3)	38.95%
NZ_CP012067.1	Aggregatibacter aphrophilus	W10433	1	38.7Kb	intact	130	55	754741-793492	PHAGE_Burkho_phiE255_NC_009237(19)	44.43%
NC_012913.1	Aggregatibacter aphrophilus	NJ8700	1	52.4Kb	intact	150	57	463523-516009	PHAGE_Aggreg_S1249	43.31%
	Aggregatibacter aphrophilus		2	20.7Kb	incomplete	30	8	1022948-1043659	PHAGE_Clostr_phiMMP04	39.97%
	Aggregatibacter aphrophilus		3	23.9Kb	questionable	70	22	2249878-2273824	PROPHAGE_Escher_MG1655	41.39%
NZ_LS483485.1	Aggregatibacter aphrophilus	NCTC11096		23.9Kb	incomplete	60	19	94001-117961	PHAGE_Burkho_BcepMu_NC_005882(3)	41.25%
	Aggregatibacter aphrophilus		2	30.1Kb	questionable	80	25	1475986-1506135	PHAGE_Shigel_SfIV_NC_022749(3)	41.92%
NZ_LS483443.1	Aggregatibacter segnis	NCTC10977	1	29.3Kb	intact	100	29	44530-73875	PHAGE_Shigel_SfIV_NC_022749(3)	41.49%
	Aggregatibacter segnis		2	40.3Kb	intact	150	47	1691501-1731802	PHAGE_Mannhe_vB_MhS_587AP2_NC_028743(8)	42.05%
NZ_CP050316.1	Avibacterium paragallinarum	ESV-135	1	7.6Kb	incomplete	50	8	80595-88281	PHAGE_Haemop_Aaphi23_NC_004827(7)	44.54%
	Avibacterium paragallinarum		2	115.5Kb	intact	150	125	80361-195908	PHAGE_Haemop_HP2_NC_003315(27)	40.25%
	Avibacterium paragallinarum		3	41.6Kb	questionable	70	64	390006-431647	PHAGE_Mannhe_vB_MhS_535AP2_NC_028853(13)	39.83%
	Avibacterium paragallinarum		4	61.1Kb	questionable	70	66	1578285-1639436	PHAGE_Mannhe_vB_MhS_587AP2_NC_028743(7)	40.23%
NZ_CP034110.1	Avibacterium paragallinarum	FARPER-174	1	76.9Kb	intact	150	84	395571-472496	PHAGE_Haemop_Aaphi23_NC_004827(27)	41.09%
	Avibacterium paragallinarum		2	43.9Kb	questionable	70	68	1621328-1665233	PHAGE_Mannhe_vB_MhS_535AP2_NC_028853(12)	40.17%
NZ_LR134167.1	Avibacterium volantium	NCTC3438	1	7.7Kb	incomplete	20	8	269901-277660	PHAGE_Pasteu_F108_NC_008193(2)	38.94%
	Avibacterium volantium		2	8.6Kb	incomplete	20	9	465777-474378	PHAGE_Entero_phi92_NC_023693(4)	33.06%
NZ_CP015031.1	Basfia succiniciproducens	JF4016	1	5.7Kb	incomplete	10	7	1406422-1412217	PHAGE_Pseudo_PaMx25_NC_041953(2)	44.63%
	Basfia succiniciproducens		2	8Kb	incomplete	10	8	1874275-1882318	PHAGE_Escher_RCS47_NC_042128(5)	43.64%
	Basfia succiniciproducens		3	9.2Kb	incomplete	10	7	2033416-2042709	PHAGE_Bacill_vB_BanS_Tsamsa_NC_023007(1)	43.48%
NC_020515.1	Bibersteinia trehalosi	USDA-ARS-USMARC-192	1	34.7Kb	intact	150	48	1870143-1904882	PHAGE_Entero_Mu	45.00%
NZ_CP006955.1	Bibersteinia trehalosi	USDA-ARS-USMARC-189	1	43.9Kb	intact	150	58	185987-229928	PHAGE_Mannhe_vB_MhS_587AP2_NC_028743(14)	42.54%
	Bibersteinia trehalosi		2	33.7Kb	intact	150	44	549484-583278	PHAGE_Entero_Mu_NC_000929(30)	45.03%
NZ_CP006956.1	Bibersteinia trehalosi	USDA-ARS-USMARC-190	1	63.8Kb	intact	150	63	2208477-2272336	PHAGE_Mannhe_vB_MhS_587AP2_NC_028743(13)	42.41%
NZ_CP006954.1	Bibersteinia trehalosi	USDA-ARS-USMARC-188	1	2337.5Kb	intact	150	2039	1-2337515	PHAGE_Bacill_SP_15_NC_031245(34)	40.96%
NZ_CP015029.1	Frederiksenia canicola	HPA 21	1	17.7Kb	intact	120	15	381706-399444	PHAGE_Salmon_ST64B_NC_004313(3)	41.47%
	Frederiksenia canicola		2	31.2Kb	intact	110	42	1480041-1511316	PHAGE_Mannhe_vB_MhS_587AP2_NC_028743(6)	42.59%
NC_015460.1	Gallibacterium anatis	UMN179	1	65Kb	intact	150	60	190432-255513	PHAGE_Mannhe_phiMHaA1	40.85%
	Gallibacterium anatis		2	49.8Kb	intact	100	54	1730227-1780101	PHAGE_Burkho_BcepMu	43.52%
	Gallibacterium anatis		3	79.8Kb	intact	150	76	2519869-2599725	PHAGE_Gifsy_2	39.53%
	Gallibacterium anatis		4	35Kb	intact	110	49	2648431-2683474	PHAGE_Haemop_HP2	42.41%
NC_011852.1	Glaesserella parasuis	SH0165	1	65.3Kb	intact	150	91	579397-644746	PHAGE_Mannhe_phiMHaA1	40.43%
	Glaesserella parasuis		2	42.4Kb	incomplete	60	55	853961-896413	PHAGE_Burkho_BcepMu	42.01%
NZ_CP018032.1	Glaesserella parasuis	D74	1	27Kb	incomplete	50	13	1007977-1034987	PHAGE_Mannhe_vB_MhS_1152AP2_NC_028956(9)	40.94%
	Glaesserella parasuis		2	43.2Kb	incomplete	60	34	1165359-1208563	PHAGE_Mannhe_vB_MhS_587AP2_NC_028743(9)	38.85%
	Glaesserella parasuis		3	30.3Kb	incomplete	30	26	1186455-1216786	PHAGE_Mannhe_vB_MhM_587AP1_NC_028898(3)	37.66%
	Glaesserella parasuis		4	35.2Kb	intact	150	52	1303971-1339245	PHAGE_Mannhe_vB_MhM_587AP1_NC_028898(25)	41.85%
	Glaesserella parasuis		5	16.8Kb	incomplete	50	9	1390803-1407651	PHAGE_Ralsto_RSY1_NC_025115(3)	38.61%
	Glaesserella parasuis		6	21.5Kb	incomplete	50	9	1868288-1889812	PHAGE_Ralsto_RSY1_NC_025115(3)	40.49%
NZ_CP049090.1	Glaesserella parasuis	aHPS7	1	46Kb	intact	150	33	951300-997358	PHAGE_Mannhe_vB_MhM_587AP1_NC_028898(18)	41.88%
	Glaesserella parasuis		2	47.2Kb	intact	150	67	1693404-1740603	PHAGE_Mannhe_vB_MhS_587AP2_NC_028743(22)	40.15%
	Glaesserella parasuis		3	14.1Kb	incomplete	30	18	2190596-2204762	PHAGE_Erwini_phiEt88_NC_015295(3)	39.08%
NZ_CP021644.1	Glaesserella parasuis	29755	1	19.3Kb	incomplete	60	8	74923-94321	PHAGE_Plankt_PaV_LD_NC_016564(1)	41.12%
	Glaesserella parasuis		2	39.2Kb	intact	150	47	588932-628162	PHAGE_Mannhe_vB_MhS_1152AP2_NC_028956(13)	41.12%
	Glaesserella parasuis		3	10.3Kb	incomplete	20	12	799754-810105	PHAGE_Entero_P4_NC_001609(1)	39.82%
	Glaesserella parasuis		4	97.4Kb	intact	150	147	948271-1045705	PHAGE_Mannhe_vB_MhS_1152AP2_NC_028956(27)	39.25%
	Glaesserella parasuis		5	48.6Kb	intact	130	67	1164112-1212728	PHAGE_Mannhe_vB_MhS_1152AP2_NC_028956(26)	39.68%
	Glaesserella parasuis		6	17.1Kb	questionable	80	17	1875527-1892640	PHAGE_Shigel_SfIV_NC_022749(4)	38.99%
	Glaesserella parasuis		7	44.4Kb	intact	150	53	2165550-2209979	PHAGE_Haemop_SuMu_NC_019455(46)	40.34%
NZ_CP046114.1	Glaesserella parasuis	SCW0912	1	20.4Kb	incomplete	60	7	75066-95501	PHAGE_Plankt_PaV_LD_NC_016564(1)	41.21%
	Glaesserella parasuis		2	35.2Kb	intact	150	44	578592-613845	PHAGE_Mannhe_vB_MhS_1152AP2_NC_028956(13)	41.69%
	Glaesserella parasuis		3	51.3Kb	questionable	90	63	930920-982250	PHAGE_Aggreg_S1249_NC_013597(10)	39.66%
	Glaesserella parasuis		4	56.3Kb	intact	150	65	964164-1020562	PHAGE_Mannhe_vB_MhS_1152AP2_NC_028956(16)	39.15%
	Glaesserella parasuis		5	16Kb	incomplete	30	9	1130560-1146590	PHAGE_Mannhe_vB_MhM_587AP1_NC_028898(2)	36.27%
	Glaesserella parasuis		6	40.4Kb	intact	130	63	1146621-1187090	PHAGE_Mannhe_vB_MhS_1152AP2_NC_028956(26)	39.84%
	Glaesserella parasuis		7	17.2Kb	questionable	80	17	1846404-1863702	PHAGE_Shigel_SfIV_NC_022749(4)	38.95%
	Glaesserella parasuis		8	10.7Kb	incomplete	50	11	1890270-1901043	PHAGE_Cronob_vB_CsaM_GAP32_NC_019401(1)	42.26%
	Glaesserella parasuis		9	31.8Kb	intact	150	45	2053742-2085598	PHAGE_Burkho_phiE255_NC_009237(16)	41.38%
	Glaesserella parasuis		10	45.4Kb	intact	150	48	2108210-2153658	PHAGE_Haemop_SuMu_NC_019455(46)	41.26%
NZ_CP018034.1	Glaesserella parasuis	Nagasaki	1	20.4Kb	incomplete	60	7	75146-95579	PHAGE_Plankt_PaV_LD_NC_016564(1)	41.21%
	Glaesserella parasuis		2	35.2Kb	intact	150	44	578665-613918	PHAGE_Mannhe_vB_MhS_1152AP2_NC_028956(13)	41.69%
	Glaesserella parasuis		3	51.3Kb	questionable	90	63	930933-982262	PHAGE_Aggreg_S1249_NC_013597(10)	39.66%
	Glaesserella parasuis		4	42.3Kb	intact	150	66	978209-1020565	PHAGE_Mannhe_vB_MhS_1152AP2_NC_028956(16)	39.30%
	Glaesserella parasuis		5	16Kb	incomplete	30	9	1130561-1146591	PHAGE_Mannhe_vB_MhM_587AP1_NC_028898(2)	36.27%
	Glaesserella parasuis		6	40.4Kb	intact	130	65	1146622-1187091	PHAGE_Mannhe_vB_MhS_1152AP2_NC_028956(26)	39.84%
	Glaesserella parasuis		7	17.2Kb	questionable	80	17	1846385-1863683	PHAGE_Shigel_SfIV_NC_022749(4)	38.95%
	Glaesserella parasuis		8	10.7Kb	incomplete	50	11	1890250-1901023	PHAGE_Cronob_vB_CsaM_GAP32_NC_019401(1)	42.26%
	Glaesserella parasuis		9	31.8Kb	intact	150	45	2053720-2085576	PHAGE_Burkho_phiE255_NC_009237(16)	41.38%
	Glaesserella parasuis		10	45.4Kb	intact	150	48	2108188-2153632	PHAGE_Haemop_SuMu_NC_019455(46)	41.26%
NZ_CP040243.1	Glaesserella parasuis	HPS-1	1	63.7Kb	intact	150	63	79754-143515	PHAGE_Burkho_BcepMu_NC_005882(21)	40.77%
	Glaesserella parasuis		2	93.5Kb	intact	150	95	367755-461315	PHAGE_Haemop_SuMu_NC_019455(43)	41.67%
	Glaesserella parasuis		3	10.8Kb	incomplete	40	10	507297-518118	PHAGE_Cronob_vB_CsaM_GAP32_NC_019401(1)	42.46%
	Glaesserella parasuis		4	16.4Kb	questionable	80	18	552642-569123	PHAGE_Shigel_SfIV_NC_022749(3)	39.13%
	Glaesserella parasuis		5	18.4Kb	incomplete	50	6	1241152-1259646	PHAGE_Mannhe_vB_MhS_535AP2_NC_028853(3)	41.09%
	Glaesserella parasuis		6	62Kb	intact	150	57	1360334-1422345	PHAGE_Mannhe_vB_MhS_1152AP2_NC_028956(16)	39.01%
	Glaesserella parasuis		7	25.3Kb	incomplete	50	22	1531883-1557217	PHAGE_Burkho_phi52237_NC_007145(2)	40.28%
	Glaesserella parasuis		8	27.2Kb	intact	150	32	1722000-1749221	PHAGE_Mannhe_vB_MhS_1152AP2_NC_028956(9)	41.97%
	Glaesserella parasuis		9	8.3Kb	incomplete	30	9	2116669-2125062	PHAGE_Escher_RCS47_NC_042128(4)	37.69%
NZ_CP049089.1	Glaesserella parasuis	vHPS7	1	71.2Kb	intact	150	80	482987-554221	PHAGE_Burkho_BcepMu_NC_005882(21)	41.04%
	Glaesserella parasuis		2	27.6Kb	questionable	90	13	1181845-1209468	PHAGE_Mannhe_vB_MhS_1152AP2_NC_028956(5)	42.54%
NZ_CP029150.1	Glaesserella parasuis	GZ20170512	1	19.7Kb	incomplete	60	11	66791-86492	PHAGE_Plankt_PaV_LD_NC_016564(1)	40.59%
	Glaesserella parasuis		2	47.7Kb	intact	150	49	556393-604170	PHAGE_Haemop_SuMu_NC_019455(45)	41.86%
	Glaesserella parasuis		3	11.6Kb	incomplete	20	9	689206-700878	PHAGE_Gordon_Nyceirae_NC_031004(1)	40.16%
	Glaesserella parasuis		4	24Kb	questionable	90	18	1151368-1175460	PHAGE_Mannhe_vB_MhS_1152AP2_NC_028956(8)	39.42%
	Glaesserella parasuis		5	45.7Kb	intact	130	43	1286256-1332051	PHAGE_Mannhe_vB_MhM_587AP1_NC_028898(10)	38.84%
	Glaesserella parasuis		6	30.7Kb	intact	150	40	1638465-1669167	PHAGE_Mannhe_vB_MhS_1152AP2_NC_028956(8)	41.38%
	Glaesserella parasuis		7	13.4Kb	incomplete	50	15	1751616-1765098	PHAGE_Prochl_P_SSM7_NC_015290(1)	40.36%
NZ_CP009158.1	Glaesserella parasuis	SH03	1	11.5Kb	incomplete	30	14	48235-59745	PHAGE_Mannhe_vB_MhS_1152AP2_NC_028956(4)	40.65%
	Glaesserella parasuis		2	20.5Kb	intact	110	27	149347-169848	PHAGE_Mannhe_vB_MhS_1152AP2_NC_028956(21)	40.71%
	Glaesserella parasuis		3	42.5Kb	intact	140	63	181872-224378	PHAGE_Mannhe_vB_MhS_587AP2_NC_028743(32)	40.79%
	Glaesserella parasuis		4	12.7Kb	incomplete	30	11	339334-352124	PHAGE_Pseudo_73_NC_007806(1)	36.13%
	Glaesserella parasuis		5	52.3Kb	intact	150	46	521880-574194	PHAGE_Mannhe_vB_MhM_587AP1_NC_028898(9)	39.01%
	Glaesserella parasuis		6	17.7Kb	intact	140	26	684688-702414	PHAGE_Mannhe_vB_MhS_1152AP2_NC_028956(14)	39.53%
	Glaesserella parasuis		7	26.5Kb	questionable	80	14	1444656-1471230	PHAGE_Shigel_SfIV_NC_022749(4)	40.53%
	Glaesserella parasuis		8	11.1Kb	incomplete	60	17	1600049-1611195	PHAGE_Haemop_SuMu_NC_019455(13)	41.37%
NZ_CP024412.1	Glaesserella parasuis	SH0104	1	10.9Kb	incomplete	30	12	7698-18621	PHAGE_Burkho_phiE255_NC_009237(4)	39.44%
	Glaesserella parasuis		2	13.5Kb	incomplete	40	13	311833-325356	PHAGE_Prochl_P_SSM7_NC_015290(1)	40.42%
	Glaesserella parasuis		3	45.9Kb	intact	130	55	521666-567631	PHAGE_Burkho_BcepMu_NC_005882(20)	41.76%
	Glaesserella parasuis		4	26.1Kb	incomplete	50	25	618154-644323	PHAGE_Burkho_phi52237_NC_007145(2)	39.72%
	Glaesserella parasuis		5	77.3Kb	intact	150	106	768511-845852	PHAGE_Mannhe_vB_MhS_587AP2_NC_028743(17)	40.02%
	Glaesserella parasuis		6	22.1Kb	intact	100	17	965348-987484	PHAGE_Mannhe_vB_MhS_1152AP2_NC_028956(8)	38.77%
NC_021521.1	Glaesserella parasuis	ZJ0906	1	24.7Kb	incomplete	60	35	730002-754742	PHAGE_Aggreg_S1249(7)	39.62
	Glaesserella parasuis		2	24.9Kb	incomplete	50	46	774451-799392	PHAGE_Aggreg_S1249(10)	40.26
	Glaesserella parasuis		3	24.3Kb	intact	100	36	1053598-1077968	PHAGE_Mannhe_phiMHaA1(9)	39.77
	Glaesserella parasuis		4	28.4Kb	questionable	70	12	1623734-1652223	PHAGE_Salmon_ST64B(4)	40.61
	Glaesserella parasuis		5	44.4Kb	intact	150	60	1763340-1807826	PHAGE_Haemop_SuMu(33)	42.12
	Glaesserella parasuis		6	90.7Kb	intact	150	124	1763340-1854066	PHAGE_Haemop_SuMu(47)	41.57
	Glaesserella parasuis		7	24.3Kb	incomplete	50	11	1979605-2003931	PHAGE_Emilia_86(1)	40.42
NZ_CP015099.1	Glaesserella parasuis	SC1401	1	35.4Kb	intact	130	19	83738-119197	PHAGE_Mannhe_vB_MhS_1152AP2_NC_028956(9)	42.51
	Glaesserella parasuis		2	42.2Kb	intact	130	55	1649855-1692090	PHAGE_Mannhe_vB_MhS_1152AP2_NC_028956(28)	40.20
	Glaesserella parasuis		3	25.7Kb	intact	150	38	2121546-2147291	PHAGE_Mannhe_vB_MhM_587AP1_NC_028898(22)	42.22
NZ_CP049088.1	Glaesserella parasuis	sHPS7	1	23.6Kb	intact	150	36	19-23695	PHAGE_Haemop_SuMu_NC_019455(14)	41.66
	Glaesserella parasuis		2	63.2Kb	intact	150	71	363560-426842	PHAGE_Haemop_SuMu_NC_019455(48)	42.15
	Glaesserella parasuis		3	35.6Kb	intact	110	47	540107-575716	PHAGE_Mannhe_vB_MhS_1152AP2_NC_028956(28)	39.86
	Glaesserella parasuis		4	24.8Kb	incomplete	20	20	565517-590366	PHAGE_Mannhe_vB_MhS_587AP2_NC_028743(3)	37.96
	Glaesserella parasuis		5	27Kb	questionable	80	11	680088-707105	PHAGE_Mannhe_vB_MhS_587AP2_NC_028743(4)	42.91
	Glaesserella parasuis		6	40.7Kb	intact	140	59	1242019-1282792	PHAGE_Burkho_BcepMu_NC_005882(23)	41.87
	Glaesserella parasuis		7	14.9Kb	incomplete	60	7	1763088-1777987	PHAGE_Cyanop_KBS_S_2A_NC_020854(1)	40.68
	Glaesserella parasuis		8	17.8Kb	intact	100	23	2258325-2276206	PHAGE_Mannhe_vB_MhS_1152AP2_NC_028956(18)	41.46
NZ_CP020085.1	Glaesserella parasuis	CL120103	1	16.1Kb	incomplete	50	6	399173-415298	PHAGE_Plankt_PaV_LD_NC_016564(1)	41.11
	Glaesserella parasuis		2	35Kb	intact	100	18	1437742-1472804	PHAGE_Mannhe_vB_MhS_1152AP2_NC_028956(10)	42.22
	Glaesserella parasuis		3	60.8Kb	intact	150	64	2070601-2131499	PHAGE_Haemop_SuMu_NC_019455(48)	41.08
	Glaesserella parasuis		4	36.8Kb	intact	140	50	2146478-2183318	PHAGE_Mannhe_vB_MhS_1152AP2_NC_028956(18)	39.90
NZ_CP009237.1	Glaesserella parasuis	KL0318	1	2273.5Kb	intact	150	2166	1-2273594	PHAGE_Clostr_phiCTC2A_NC_030949(39)	40.05%
NZ_CP023057.1	Glaesserella sp.	15-184	1	62.5Kb	intact	150	60	139256-201824	PHAGE_Mannhe_vB_MhM_3927AP2_NC_028766(35)	40.68%
	Glaesserella sp.		2	34.8Kb	intact	150	42	651520-686392	PHAGE_Mannhe_vB_MhS_587AP2_NC_028743(11)	40.82%
	Glaesserella sp.		3	38.2Kb	intact	150	48	1883088-1921304	PHAGE_Haemop_SuMu_NC_019455(42)	41.52%
NZ_LS483429.1	Haemophilus aegyptius	NCTC8502	1	44.6Kb	intact	150	57	226127-270771	PHAGE_Haemop_SuMu_NC_019455(38)	41.86%
	Haemophilus aegyptius		2	37.5Kb	intact	150	51	345637-383173	PHAGE_Mannhe_vB_MhM_587AP1_NC_028898(22)	40.27%
	Haemophilus aegyptius		3	64.8Kb	intact	100	76	715747-780579	PHAGE_Aggreg_S1249_NC_013597(14)	40.44%
	Haemophilus aegyptius		4	25.6Kb	incomplete	60	29	1076028-1101709	PHAGE_Haemop_SuMu_NC_019455(20)	40.95%
	Haemophilus aegyptius		5	77Kb	questionable	80	78	1339085-1416124	PHAGE_Aggreg_S1249_NC_013597(34)	39.13%
NZ_LR134395.1	Haemophilus aegyptius	NCTC8134	1	44.6Kb	intact	150	57	226127-270771	PHAGE_Haemop_SuMu_NC_019455(38)	41.86%
	Haemophilus aegyptius		2	37.5Kb	intact	150	51	345637-383173	PHAGE_Mannhe_vB_MhM_587AP1_NC_028898(22)	40.27%
	Haemophilus aegyptius		3	64.8Kb	intact	100	76	715744-780576	PHAGE_Aggreg_S1249_NC_013597(14)	40.44%
	Haemophilus aegyptius		4	25.6Kb	incomplete	60	29	1076019-1101692	PHAGE_Haemop_SuMu_NC_019455(20)	40.95%
	Haemophilus aegyptius		5	77Kb	questionable	80	78	1339072-1416111	PHAGE_Aggreg_S1249_NC_013597(34)	39.13%
NZ_CP043771.1	Haemophilus aegyptius	HE15/F3028	1	36.9Kb	intact	120	55	171012-207990	PHAGE_Burkho_BcepMu_NC_005882(22)	39.72
	Haemophilus aegyptius		2	66.9Kb	questionable	90	75	613155-680131	PHAGE_Aggreg_S1249_NC_013597(34)	38.89
	Haemophilus aegyptius		3	20.7Kb	incomplete	60	33	1004025-1024781	PHAGE_Mannhe_vB_MhM_3927AP2_NC_028766(22)	42.83
	Haemophilus aegyptius		4	86.5Kb	intact	150	110	1892282-1978844	PHAGE_Haemop_HP1_NC_001697(34)	40.45
NZ_LR134171.1	Haemophilus aegyptius	NCTC12699	1	28.8Kb	incomplete	30	31	1087764-1116646	PHAGE_Aggreg_S1249_NC_013597(10)	37.73
	Haemophilus aegyptius		2	28.2Kb	incomplete	30	7	1222022-1250306	PHAGE_Haemop_SuMu_NC_019455(3)	37.67
NZ_CP043810.1	Haemophilus aegyptius	HE37/F3052	1	42.7Kb	questionable	80	60	235754-278514	PHAGE_Aggreg_S1249_NC_013597(31)	39.03
	Haemophilus aegyptius		2	37.6Kb	incomplete	60	39	268588-306208	PHAGE_Mannhe_vB_MhS_587AP2_NC_028743(4)	38.58
	Haemophilus aegyptius		3	34.1Kb	intact	150	49	1125943-1160131	PHAGE_Mannhe_phiMHaA1_NC_008201(22)	40.12
	Haemophilus aegyptius		4	14.6Kb	incomplete	50	24	1632410-1647055	PHAGE_Mannhe_vB_MhM_3927AP2_NC_028766(17)	43.10
NZ_CP043770.1	Haemophilus aegyptius	HE7/F1946	1	65.7Kb	questionable	90	75	196305-262012	PHAGE_Aggreg_S1249_NC_013597(34)	39.11
	Haemophilus aegyptius		2	36.9Kb	intact	120	54	655134-692126	PHAGE_Burkho_BcepMu_NC_005882(22)	39.70
	Haemophilus aegyptius		3	48Kb	questionable	80	68	736166-784227	PHAGE_Aggreg_S1249_NC_013597(12)	40.99
	Haemophilus aegyptius		4	32.2Kb	intact	130	42	989868-1022090	PHAGE_Haemop_HP1_NC_001697(33)	40.51
	Haemophilus aegyptius		5	35.7Kb	questionable	70	33	1824142-1859844	PHAGE_Mannhe_vB_MhM_3927AP2_NC_028766(22)	40.34
NC_002940.2	Haemophilus ducreyi	35000HP	1	31.1Kb	intact	130	54	75767-106940	PHAGE_Entero_Mu	48.19%
	Haemophilus ducreyi		2	29.8Kb	questionable	90	43	382034-411901	PHAGE_Haemop_SuMu	42.91%
	Haemophilus ducreyi		3	41.6Kb	intact	150	57	1262080-1303775	PHAGE_Pseudo_B3	41.15%
NZ_CP015434.1	Haemophilus ducreyi	GHA9	1	1772.1Kb	intact	150	1669	1-1772188	PHAGE_Bacill_vB_BhaS_171_NC_030904(35)	38.22
NZ_CP015433.1	Haemophilus ducreyi	GHA8	1	35.6Kb	intact	140	49	209682-245343	PHAGE_Escher_D108_NC_013594(15)	47.51
	Haemophilus ducreyi		2	36.7Kb	intact	150	50	578620-615411	PHAGE_Mannhe_vB_MhM_3927AP2_NC_028766(23)	42.10
	Haemophilus ducreyi		3	42.4Kb	intact	150	49	929862-972356	PHAGE_Pseudo_vB_PaeS_PM105_NC_028667(24)	41.20
NZ_CP015432.1	Haemophilus ducreyi	GHA5	1	35.8Kb	intact	140	48	30186-65990	PHAGE_Escher_D108_NC_013594(16)	47.54
	Haemophilus ducreyi		2	35.9Kb	intact	150	50	1401969-1437887	PHAGE_Mannhe_vB_MhM_3927AP2_NC_028766(23)	42.25
NZ_CP015431.1	Haemophilus ducreyi	GHA3	1	35.8Kb	intact	140	48	30543-66347	PHAGE_Escher_D108_NC_013594(16)	47.54
	Haemophilus ducreyi		2	35.9Kb	intact	150	50	397144-433062	PHAGE_Mannhe_vB_MhM_3927AP2_NC_028766(23)	42.25
NZ_CP022037.2	Haemophilus ducreyi	FDAARGOS_297	1	36.7Kb	intact	140	49	279163-315922	PHAGE_Mannhe_vB_MhM_3927AP2_NC_028766(23)	42.09
	Haemophilus ducreyi		2	35.7Kb	intact	140	48	584220-619952	PHAGE_Escher_D108_NC_013594(16)	47.53
	Haemophilus ducreyi		3	36.9Kb	incomplete	40	48	1090375-1127358	PHAGE_Pseudo_JBD18_NC_027986(20)	41.49
NZ_CP015427.1	Haemophilus ducreyi	VAN4	1	36.7Kb	intact	150	50	1298888-1335648	PHAGE_Mannhe_vB_MhM_3927AP2_NC_028766(23)	42.09
	Haemophilus ducreyi		2	35.6Kb	intact	140	49	1604174-1639866	PHAGE_Escher_D108_NC_013594(16)	47.54
NZ_CP015428.1	Haemophilus ducreyi	VAN5	1	36.7Kb	intact	150	49	594876-631636	PHAGE_Mannhe_vB_MhM_3927AP2_NC_028766(23)	42.09
	Haemophilus ducreyi		2	35.6Kb	intact	140	50	900156-935848	PHAGE_Escher_D108_NC_013594(16)	47.54
NZ_CP015424.1	Haemophilus ducreyi	VAN1	1	36.7Kb	intact	150	50	59276-96036	PHAGE_Mannhe_vB_MhM_3927AP2_NC_028766(23)	42.09
	Haemophilus ducreyi		2	35.6Kb	intact	140	49	1422531-1458223	PHAGE_Escher_D108_NC_013594(16)	47.54
NZ_CP015426.1	Haemophilus ducreyi	VAN3	1	36.7Kb	intact	140	49	259644-295336	PHAGE_Escher_D108_NC_013594(16)	47.54
NZ_CP015426.1	Haemophilus ducreyi	VAN3	2	35.6Kb	intact	150	50	563480-600240	PHAGE_Mannhe_vB_MhM_3927AP2_NC_028766(23)	42.09
NZ_CP015430.1	Haemophilus ducreyi	GHA2	1	35.7Kb	intact	150	49	726950-762726	PHAGE_Pseudo_vB_PaeS_PM105_NC_028667(20)	42.11
	Haemophilus ducreyi		2	34.1Kb	intact	150	49	1326674-1360788	PHAGE_Escher_D108_NC_013594(16)	42.74
NZ_CP015429.1	Haemophilus ducreyi	GHA1	1	8.8Kb	incomplete	30	15	330-9153	PHAGE_Burkho_phiE255_NC_009237(6)	41.07
NZ_CP015429.1	Haemophilus ducreyi	GHA1	2	34.1Kb	intact	150	49	997434-1031550	PHAGE_Escher_D108_NC_013594(17)	42.74
	Haemophilus ducreyi		3	25.2Kb	intact	120	29	1595533-1620819	PHAGE_Pseudo_vB_PaeS_PM105_NC_028667(16)	42.84
NZ_CP015425.1	Haemophilus ducreyi	VAN2	1	1582.9Kb	intact	150	1434	1-1582944	PHAGE_Strept_9871_NC_031069(31)	37.92
NZ_LR134364.1	Haemophilus ducreyi	NCTC11483	1	33.6Kb	intact	140	47	470903-504546	PHAGE_Escher_D108_NC_013594(17)	42.71
	Haemophilus ducreyi		2	36.2Kb	questionable	70	51	632696-668945	PHAGE_Pseudo_JBD67_NC_042135(18)	42.14
NZ_CP031243.1	Haemophilus haemolyticus	M19346	1	33.8Kb	intact	150	51	478599-512489	PHAGE_Mannhe_vB_MhM_587AP1_NC_028898(20)	40.68%
NZ_LS483458.1	Haemophilus haemolyticus	NCTC10839	1	18.7Kb	questionable	70	23	667574-686283	PHAGE_Shigel_SfIV_NC_022749(4)	37.53
	Haemophilus haemolyticus		2	43.4Kb	intact	150	64	1454766-1498246	PHAGE_Mannhe_vB_MhS_587AP2_NC_028743(13)	39.44
NZ_CP031240.1	Haemophilus haemolyticus	M19345	1	18.7Kb	questionable	90	25	453579-472335	PHAGE_Shigel_SfIV_NC_022749(3)	38.22
	Haemophilus haemolyticus		2	12.3Kb	incomplete	60	13	848342-860732	PHAGE_Staphy_phiN315_NC_004740(1)	39.34
	Haemophilus haemolyticus		3	65.9Kb	questionable	70	43	1478351-1544282	PHAGE_Mannhe_vB_MhS_587AP2_NC_028743(9)	38.69
NZ_LN831035.1	Haemophilus influenzae	NCTC8143	1	49.5Kb	intact	150	66	642039-691614	PHAGE_Salmon_103203_sal5_NC_031946(12)	40.02%
	Haemophilus influenzae		2	38.7Kb	intact	150	51	1016957-1055698	PHAGE_Mannhe_vB_MhM_3927AP2_NC_028766(36)	41.99%
	Haemophilus influenzae		3	21.3Kb	intact	150	31	1326271-1347647	PHAGE_Mannhe_vB_MhM_587AP1_NC_028898(16)	40.04%
	Haemophilus influenzae		4	25.2Kb	questionable	70	34	1454592-1479870	PHAGE_Haemop_Aaphi23_NC_004827(9)	38.40%
	Haemophilus influenzae		5	5.9Kb	incomplete	50	7	1596623-1602545	PHAGE_Mannhe_vB_MhM_3927AP2_NC_028766(2)	39.41%
NC_014922.1	Haemophilus influenzae	F3047	1	37.5Kb	intact	150	31	454123-491635	PHAGE_Mannhe_phiMHaA1	40.18%
	Haemophilus influenzae		2	46.6Kb	intact	130	62	829118-875815	PHAGE_Erwini_phiEt88	41.18%
	Haemophilus influenzae		3	24.1Kb	incomplete	40	28	1369132-1393245	PHAGE_Aggreg_S1249	38.59%
	Haemophilus influenzae		4	50.4Kb	intact	120	48	1643511-1694006	PHAGE_Aggreg_S1249	39.54%
	Haemophilus influenzae		5	23.4Kb	incomplete	60	22	1949391-1972847	PHAGE_Haemop_SuMu	41.71%
NZ_CP043772.1	Haemophilus influenzae	HE24/F3037	1	65.4Kb	questionable	90	75	332720-398206	PHAGE_Aggreg_S1249_NC_013597(34)	39.12%
	Haemophilus influenzae		2	36.9Kb	intact	120	54	791205-828183	PHAGE_Burkho_BcepMu_NC_005882(22)	39.72%
	Haemophilus influenzae		3	90.1Kb	intact	150	110	871778-961969	PHAGE_Haemop_HP1_NC_001697(34)	40.49%
	Haemophilus influenzae		4	34.3Kb	questionable	70	33	1948823-1983154	PHAGE_Mannhe_vB_MhM_3927AP2_NC_028766(22)	41.10%
NC_014920.1	Haemophilus influenzae	F3031	1	34.9Kb	intact	113	37	83234-118141	PHAGE_Haemop_HP2	40.40
	Haemophilus influenzae		2	30.8Kb	intact	110	40	325729-356625	PHAGE_Erwini_phiEt88	41.75
	Haemophilus influenzae		3	36.9Kb	questionable	90	41	415952-452944	PHAGE_Burkho_BcepMu	39.70
	Haemophilus influenzae		4	56.4Kb	intact	130	49	854500-910985	PHAGE_Aggreg_S1249	39.18
	Haemophilus influenzae		5	23.2Kb	incomplete	40	22	1245431-1268639	PHAGE_Haemop_SuMu	42.00
NC_016809.1	Haemophilus influenzae	10810	1	38.1Kb	intact	120	42	372081-410198	PHAGE_Haemop_Aaphi23	39.55
	Haemophilus influenzae		2	15.4Kb	questionable	80	21	561971-577394	PHAGE_Geobac_E2	40.00
	Haemophilus influenzae		3	35.2Kb	intact	110	54	1644619-1679868	PHAGE_Aggreg_S1249	40.30
	Haemophilus influenzae		4	17.9Kb	intact	100	23	1763182-1781151	PHAGE_Haemop_SuMu	40.52
NZ_CP008740.1	Haemophilus influenzae	2019	1	33.4Kb	intact	120	47	83591-117083	PHAGE_Burkho_BcepMu_NC_005882(22)	39.97
	Haemophilus influenzae		2	58.5Kb	intact	150	75	468253-526753	PHAGE_Acinet_LZ35_NC_031117(14)	40.14
	Haemophilus influenzae		3	58.6Kb	intact	100	62	1257396-1316008	PHAGE_Burkho_BcepMu_NC_005882(25)	42.38
	Haemophilus influenzae		4	14.1Kb	incomplete	50	8	1486641-1500801	PHAGE_Mannhe_vB_MhM_3927AP2_NC_028766(3)	37.16
	Haemophilus influenzae		5	18.1Kb	incomplete	60	29	1616054-1634246	PHAGE_Aggreg_S1249_NC_013597(11)	38.91
	Haemophilus influenzae		6	50.7Kb	intact	150	47	1731497-1782225	PHAGE_Mannhe_vB_MhM_587AP1_NC_028898(21)	40.66
NC_017451.1	Haemophilus influenzae	R2866	1	47.1Kb	intact	150	40	523442-570597	PHAGE_Haemop_HP2	38.42
	Haemophilus influenzae		2	35.2Kb	incomplete	50	31	982762-1017992	PHAGE_Aggreg_S1249	38.36
	Haemophilus influenzae		3	9.4Kb	incomplete	20	16	1114375-1123850	PHAGE_Megavi_chiliensis	40.04
	Haemophilus influenzae		4	34.3Kb	intact	150	44	1741094-1775480	PHAGE_Mannhe_phiMHaA1	40.60
NC_007146.2	Haemophilus influenzae	86-028NP	1	60.2Kb	intact	150	87	1408248-1468449	PHAGE_Erwini_phiEt88	40.96
	Haemophilus influenzae		2	34.7Kb	incomplete	60	33	1576217-1610982	PHAGE_Aggreg_S1249	37.89
	Haemophilus influenzae		3	20.8Kb	intact	150	31	1707312-1728142	PHAGE_Mannhe_phiMHaA1	40.18
NZ_CP007472.1	Haemophilus influenzae	723	1	1887.1Kb	intact	150	1787	1-1887181	PHAGE_Aggreg_S1249_NC_013597(43)	38.23
[truncated: 1,095 more rows]

## Sheet: S5
Table S5. Raw data of prophage-like sequences obtained from Prophage hunter prediction
[truncated: 1,542 more rows]

[truncated: 8 more sheets: S6, S7, S8, S9, S10, S11, S12, S13]
